# Supplementary material for: Observational study of agreement between attending and trainee physicians on the surprise question: “Would you be surprised if this patient died in the next 12 months?”
Source: PLoS One. 2021 Feb 25;16(2):e0247571. doi: 10.1371/journal.pone.0247571 (PMC7906409; doi:10.1371/journal.pone.0247571)
Supplement: S3 File — (CSV) [file pone.0247571.s003.csv]

	X1	id	hospital	pair_id	sex	age	residence	functional	marital_status	POA	Dx_CHF	Dx_IHD	Dx_COPD	Dx_LRTI	Dx_cellulitis	Dx_UTI	Dx_BSI	Dx_otherinfection	Dx_CVA	Dx_seizure	Dx_syncope	Dx_AKI	Dx_lytes	Dx_GIB	Dx_fall	Dx_FTT	Dx_cancercomp	Dx_delirium	Dx_dementia	Dx_other	pmh_CHF	pmh_MI	pmh_PVD	pmh_HTN	pmh_DM	pmh_COPD	pmh_asthma	pmh_dementia	pmh_depression	pmh_cancer	pmh_CKD	pmh_arthritis	pmh_hepatitis	pmh_CVA	pmh_other	Cr	Alb	GofC_discussion	GofC_CPR
1	1	D1	D	DPair4	M	57	OWN	U	S	U	0	0	0	0	0	0	0	1	0	0	0	0	0	0	0	0	1	0	0	1	0	0	0	0	0	0	0	0	0	0	0	0	0	0	1	91	31	N	Y
2	2	D2	D	DPair4	F	33	OWN	U	M	N	1	0	0	0	0	0	0	0	0	0	0	0	0	0	0	0	0	0	0	0	1	0	0	1	1	0	0	0	0	0	1	0	0	0	1	378	40	N	Y
3	3	D3	D	DPair4	F	30	OWN	U	U	N	0	0	0	0	0	0	0	0	0	0	0	0	0	0	0	0	0	0	0	1	0	0	0	0	0	0	0	0	0	0	0	0	0	0	1	69	NA	N	Y
4	4	D4	D	DPair4	M	69	OWN	U	M	Y	1	0	0	0	0	0	0	0	0	0	0	0	0	0	0	0	0	0	0	1	1	1	1	1	1	0	0	0	0	0	1	0	0	0	1	421	25	Y	Y
5	5	D5	D	DPair4	F	83	OWN	A	D	Y	0	0	0	0	0	0	0	0	0	0	0	0	1	0	0	0	0	0	0	0	0	0	0	0	1	0	0	1	0	1	0	0	1	0	1	59	29	N	Y
6	6	D6	D	DPair4	F	56	OWN	I	U	U	0	0	0	0	0	0	1	0	0	0	0	0	0	0	0	0	1	0	0	1	0	0	0	1	0	0	0	0	0	1	0	0	0	0	1	44	27	N	Y
7	7	D7	D	DPair4	M	35	OWN	U	M	N	0	0	0	0	0	0	0	0	0	0	0	0	0	0	0	0	0	0	0	1	0	0	0	0	0	0	0	0	0	0	0	0	0	0	1	93	NA	N	Y
8	8	D8	D	DPair4	F	57	OWN	A	U	U	0	0	0	0	0	0	0	0	0	0	0	0	1	0	0	0	0	0	0	0	0	0	0	1	0	0	0	0	0	1	0	0	0	0	1	61	27	U	N
9	9	D9	D	DPair4	M	63	OWN	U	S	N	0	0	0	0	0	0	0	0	0	0	0	0	1	0	0	0	0	0	0	0	0	0	0	0	0	0	0	0	1	0	0	0	1	0	1	73	39	N	Y
10	10	D10	D	DPair4	M	30	OWN	U	S	Y	0	0	0	0	0	0	0	0	0	0	0	0	0	0	0	0	1	0	0	1	0	0	0	0	0	0	0	0	0	1	0	0	0	0	1	101	30	Y	N
11	11	D11	D	DPair4	M	54	OWN	U	U	N	0	0	0	0	0	0	0	0	0	0	0	0	0	0	0	0	0	0	0	1	0	0	0	0	0	1	0	0	0	0	0	0	0	0	1	64	37	N	Y
12	12	D12	D	DPair4	F	35	OWN	A	U	N	0	0	0	0	0	0	0	0	0	0	0	1	1	0	0	0	0	0	0	0	0	0	0	1	1	0	0	0	1	0	0	0	0	0	1	627	20	N	Y
13	13	D13	D	DPair4	F	88	OWN	U	S	Y	0	0	0	0	0	1	0	1	0	0	0	0	0	0	0	1	0	0	0	1	1	0	0	1	1	0	1	0	1	1	1	0	0	0	1	172	18	Y	N
14	14	D14	D	DPair4	F	>89	OTH	D	M	N	0	0	0	0	0	0	0	0	0	0	0	0	0	0	0	0	0	0	0	1	0	0	0	1	0	0	0	1	0	1	0	1	0	0	1	68	25	Y	N
15	15	D15	D	DPair4	M	24	OWN	U	U	N	0	0	0	0	0	0	0	1	0	0	0	0	0	0	0	0	1	0	0	1	0	0	0	0	0	0	0	0	0	1	0	0	0	0	1	53	26	N	Y
16	16	D16	D	DPair4	M	62	OWN	U	U	N	0	0	0	0	0	0	0	1	0	0	0	0	0	0	0	0	1	0	0	1	0	0	1	1	1	0	0	0	0	1	0	0	1	0	1	79	41	N	Y
17	17	D17	D	DPair2	M	80	OWN	I	U	Y	0	0	0	0	0	0	0	0	0	0	0	0	0	0	0	0	1	0	0	0	0	0	0	0	0	0	0	0	0	0	0	0	0	0	1	58	30	Y	N
18	18	D18	D	DPair2	M	75	OWN	I	M	N	0	0	0	0	0	0	0	0	0	0	0	0	0	0	0	0	0	0	0	1	0	0	0	0	0	0	0	0	0	0	0	0	0	0	1	69	29	N	Y
19	19	D19	D	DPair2	F	80	OWN	U	M	Y	0	0	0	0	0	0	0	0	0	0	0	0	0	0	0	0	0	0	1	0	0	0	0	1	0	0	0	1	0	0	0	0	0	0	1	61	39	Y	Y
20	20	D20	D	DPair2	F	>89	OWN	U	M	N	1	0	0	0	0	0	0	0	0	0	0	0	0	0	0	0	0	0	0	0	1	0	0	1	1	0	0	0	0	1	1	1	0	1	1	114	NA	N	N
21	21	D21	D	DPair2	F	51	NH	U	U	Y	0	0	0	0	0	0	0	1	0	0	0	0	0	0	0	0	0	0	0	1	0	0	0	0	0	0	0	0	0	0	0	0	0	0	1	68	NA	N	N
22	22	D22	D	DPair2	M	86	NH	U	S	Y	0	0	0	0	0	0	0	0	1	0	0	0	0	0	0	0	0	0	0	0	0	0	0	0	0	0	0	1	0	0	0	0	0	0	1	67	NA	N	Y
23	23	D23	D	DPair2	M	64	OWN	A	U	N	0	0	0	0	0	0	0	1	0	0	0	0	0	0	0	0	0	0	0	1	0	1	1	1	1	0	0	0	0	0	0	0	0	0	1	98	59	U	Y
24	24	D24	D	DPair2	F	>89	NH	U	U	Y	0	0	0	1	0	0	0	0	0	0	0	0	0	0	0	0	0	0	0	0	0	0	0	0	0	0	0	1	1	0	0	1	0	0	1	82	41	N	N
25	25	D25	D	DPair2	F	89	OWN	U	W	N	0	0	0	0	0	0	0	0	0	0	0	0	0	0	0	0	0	0	0	1	0	0	0	0	0	0	0	0	0	0	1	0	0	0	1	432	27	Y	N
26	26	D26	D	DPair2	F	>89	OWN	U	M	U	1	0	0	0	0	0	0	0	0	0	0	0	0	0	0	0	0	0	0	0	1	0	0	1	1	0	0	0	0	0	0	0	0	0	1	107	34	N	Y
27	27	D27	D	DPair2	M	81	OWN	U	M	N	0	0	0	0	0	0	0	0	0	0	0	0	0	0	0	0	0	0	0	1	0	0	0	0	0	0	0	0	0	0	0	0	0	0	1	78	NA	N	Y
28	28	D28	D	DPair2	F	75	OWN	D	S	N	0	0	0	0	0	0	0	0	0	0	0	0	0	0	0	0	0	0	0	1	0	0	0	1	0	0	0	0	0	1	1	1	0	0	1	487	25	Y	N
29	29	D29	D	DPair2	M	68	OWN	U	M	N	0	0	0	0	0	0	0	0	0	0	0	0	0	0	0	0	0	0	0	1	0	0	0	0	1	0	0	0	0	0	0	0	0	0	1	202	33	N	Y
30	30	D30	D	DPair2	M	42	OTH	D	U	Y	0	0	0	0	0	0	0	0	0	0	0	0	0	0	0	0	0	0	0	1	0	0	0	0	0	0	0	0	0	0	0	0	1	0	1	49	18	N	Y
31	31	D31	D	DPair2	F	63	OWN	A	M	N	0	0	0	0	0	0	0	0	0	0	0	0	1	0	0	0	0	0	0	0	0	1	0	1	1	0	0	0	0	1	0	0	0	0	1	285	37	N	Y
32	32	D32	D	DPair2	F	76	OWN	U	M	Y	0	0	0	0	0	0	0	0	0	0	0	0	0	0	0	0	0	1	0	0	0	0	0	0	0	0	0	0	0	0	0	0	0	0	1	80	36	N	Y
33	33	D33	D	DPair2	F	81	OWN	U	M	Y	0	0	0	0	0	0	0	0	1	0	0	0	0	0	0	0	0	0	0	1	0	0	0	0	0	0	0	0	0	1	0	1	0	0	1	NA	NA	U	N
34	34	D34	D	DPair2	F	74	OWN	I	M	N	0	0	0	0	0	0	0	0	0	0	0	0	1	0	0	0	0	0	0	0	0	0	0	0	0	0	0	0	0	0	0	0	0	0	1	65	35	N	Y
35	35	D35	D	DPair2	M	75	OWN	U	S	N	0	0	0	0	0	0	0	0	0	0	0	0	0	0	0	1	0	0	0	0	0	0	0	0	0	1	0	0	0	0	0	0	0	0	1	343	26	Y	N
36	36	D36	D	DPair2	M	71	NH	U	M	Y	0	0	0	1	0	0	0	0	0	0	0	0	0	0	0	0	0	0	0	0	0	0	0	1	0	0	0	1	0	0	0	0	0	1	1	67	41	U	N
37	37	D37	D	DPair3	M	62	NH	U	U	N	0	0	0	0	0	0	0	0	0	0	0	1	0	0	0	0	0	0	0	1	0	0	0	1	0	0	0	0	1	0	0	0	0	0	1	61	37	N	Y
38	38	D38	D	DPair3	M	67	OWN	U	M	N	0	0	0	0	0	0	0	0	0	0	0	0	0	0	0	0	0	0	0	1	1	0	0	1	0	0	0	0	0	0	0	0	0	0	1	96	NA	N	Y
39	39	D39	D	DPair3	F	85	OWN	A	M	Y	1	0	0	1	0	0	0	0	0	0	0	0	0	0	0	0	0	0	0	1	1	0	0	1	1	0	0	0	0	1	1	1	0	0	1	172	NA	Y	N
40	40	D40	D	DPair3	F	67	OWN	I	M	N	0	0	0	0	0	0	0	0	0	0	0	0	1	0	0	0	0	0	0	1	0	1	0	1	1	0	0	0	0	0	0	0	0	0	1	77	29	N	Y
41	41	D41	D	DPair3	M	61	OWN	D	S	N	0	0	0	0	1	0	0	0	0	0	0	0	0	0	0	0	0	0	0	0	0	0	0	1	1	0	0	0	0	0	0	1	0	0	1	78	29	N	Y
42	42	D42	D	DPair3	F	21	OWN	U	S	N	0	0	0	0	0	0	0	0	0	0	0	0	0	0	0	0	0	0	0	1	0	0	0	0	0	0	0	0	0	0	0	0	0	0	1	55	37	N	Y
43	43	D43	D	DPair3	M	53	OWN	D	M	N	0	0	0	0	0	0	0	0	0	0	0	0	0	0	0	0	0	0	0	1	0	0	0	0	0	0	0	0	1	0	0	0	0	0	1	94	NA	N	Y
44	44	D44	D	DPair3	M	83	OTH	D	D	Y	0	0	0	0	0	0	0	0	1	0	0	0	0	0	0	0	0	0	0	0	0	0	0	1	0	0	0	1	0	0	0	1	0	0	1	56	NA	N	Y
45	45	D45	D	DPair3	F	82	OTH	A	S	N	1	0	0	0	0	0	0	0	0	0	0	0	0	0	0	0	0	0	0	1	0	0	0	0	0	0	1	0	1	1	0	0	0	0	1	67	NA	N	Y
46	46	D46	D	DPair3	F	85	OWN	D	U	Y	0	0	0	0	0	0	0	0	0	0	0	0	1	0	0	0	0	0	0	0	0	0	0	0	0	0	0	0	0	0	0	0	0	0	0	138	NA	N	Y
47	47	D47	D	DPair3	F	82	OWN	D	S	N	0	0	0	0	0	0	0	0	0	0	0	0	0	0	0	1	0	0	0	0	0	1	0	1	1	0	0	0	0	0	0	1	0	1	1	84	NA	N	Y
48	48	D48	D	DPair3	M	47	OWN	I	S	N	0	0	0	0	0	0	0	0	0	0	0	0	0	0	0	0	0	0	0	1	0	0	0	0	0	0	0	0	0	0	0	0	0	1	1	55	32	N	Y
49	49	D49	D	DPair3	F	79	OWN	I	M	U	1	0	0	0	0	0	0	0	0	0	0	0	0	0	0	0	0	0	0	0	0	0	0	1	1	0	0	1	0	0	0	0	0	0	1	83	44	N	Y
50	50	D50	D	DPair3	F	67	OWN	I	S	N	0	0	0	0	0	0	0	0	0	0	0	0	1	0	0	0	0	0	0	0	1	0	0	1	1	0	0	0	1	0	0	0	0	0	1	97	37	N	Y
51	51	D51	D	DPair3	M	65	OWN	I	S	N	0	0	0	0	0	0	0	0	0	0	0	0	0	0	0	0	0	0	0	1	0	0	0	1	0	0	0	0	1	0	0	0	0	0	1	68	32	N	Y
52	52	D52	D	DPair3	F	63	OWN	I	M	N	0	0	0	0	0	0	0	0	0	0	0	0	0	0	0	0	0	0	0	1	0	0	0	0	0	0	0	0	0	0	1	0	0	0	1	637	37	N	N
53	53	D53	D	DPair3	F	85	OWN	U	M	N	0	0	0	0	0	0	0	1	0	0	0	0	0	0	0	0	0	0	0	1	0	0	0	0	0	0	0	0	0	1	0	0	0	0	1	64	30	N	N
54	54	D54	D	DPair1	F	61	OWN	U	D	N	0	0	0	0	0	0	0	0	0	0	0	0	0	1	0	0	0	0	0	0	0	0	0	0	0	0	0	0	0	0	0	0	0	0	1	88	NA	N	Y
55	55	D55	D	DPair1	M	67	OWN	U	U	N	0	0	0	0	0	0	0	1	0	0	0	0	0	0	0	0	0	0	0	0	0	0	0	0	0	0	0	0	1	1	0	0	0	0	1	69	32	N	Y
56	56	D56	D	DPair1	M	56	OWN	U	S	N	0	0	0	0	0	0	0	0	0	0	0	0	1	0	0	0	0	0	0	0	0	0	0	1	0	0	0	0	0	0	0	0	0	0	1	82	NA	N	Y
57	57	D57	D	DPair1	F	45	OWN	U	M	N	0	0	0	0	0	0	0	0	0	0	0	0	0	0	0	0	0	0	0	1	0	0	0	1	1	0	0	0	0	0	1	0	0	1	1	347	NA	N	Y
58	58	D58	D	DPair1	M	48	OWN	A	U	N	0	0	0	0	0	0	0	0	0	0	0	0	0	0	0	1	0	0	0	0	0	0	0	0	0	0	0	0	0	0	0	0	1	0	1	54	NA	N	Y
59	59	D59	D	DPair1	M	80	OTH	U	M	Y	0	0	0	0	0	0	0	0	0	0	0	0	0	1	0	0	0	0	0	0	0	0	0	0	0	1	0	0	0	1	0	0	0	1	1	55	28	N	N
60	60	D60	D	DPair1	M	87	NH	D	M	Y	0	0	0	0	0	1	0	0	0	0	0	0	0	0	0	0	0	0	0	0	1	1	0	1	0	0	1	0	0	0	0	0	0	1	1	72	NA	Y	N
61	61	D61	D	DPair1	M	34	OWN	I	M	N	0	0	0	0	0	1	0	1	0	0	0	0	0	0	0	0	0	0	0	1	0	0	0	0	0	0	0	0	0	0	0	0	0	0	1	81	NA	N	Y
62	62	D62	D	DPair1	M	26	OWN	D	U	N	0	0	0	0	0	0	0	0	0	0	0	0	0	0	0	0	0	0	0	1	0	0	0	0	0	0	0	0	1	0	0	0	0	0	1	79	42	N	Y
63	63	D63	D	DPair1	F	>89	OWN	D	M	Y	0	0	0	0	0	0	0	0	0	0	0	0	0	0	0	0	0	0	1	0	0	0	0	1	0	0	0	1	0	0	0	0	0	0	1	55	NA	Y	N
64	64	D64	D	DPair1	F	56	OWN	I	M	N	0	0	0	0	1	0	0	0	0	0	0	0	0	0	0	0	0	0	0	0	0	0	0	0	0	0	0	0	0	1	1	0	0	0	1	290	36	N	Y
65	65	D65	D	DPair1	M	63	NFA	U	U	N	0	0	0	0	1	0	0	0	0	0	0	0	0	0	0	0	0	0	0	0	0	0	0	0	0	0	0	0	0	0	0	0	0	0	1	NA	NA	N	Y
66	66	D66	D	DPair1	F	81	OWN	A	U	N	0	0	0	0	0	0	0	0	0	0	0	0	0	0	0	0	1	0	0	0	1	1	0	1	0	0	0	0	0	1	0	0	0	0	1	69	NA	N	N
67	67	D67	D	DPair1	F	65	OWN	U	S	N	0	0	0	0	0	1	0	0	0	0	0	0	0	0	0	0	0	0	0	0	0	0	0	0	0	0	0	0	0	0	0	0	0	0	0	53	NA	N	Y
68	68	D68	D	DPair1	F	76	OWN	D	S	Y	0	0	0	0	1	0	0	0	0	0	0	0	1	0	0	0	0	0	0	0	0	1	1	1	1	0	0	0	0	0	0	0	0	0	1	111	NA	Y	Y
69	69	D69	D	DPair1	F	53	OWN	D	S	N	0	0	0	0	0	0	1	1	0	0	0	0	0	0	0	0	0	0	0	1	0	0	0	1	0	0	0	0	0	0	1	0	0	0	1	148	NA	N	Y
70	70	D70	D	DPair1	F	80	OWN	D	U	N	0	0	0	0	0	0	0	0	0	0	0	0	0	0	0	0	0	0	0	1	0	0	0	1	0	1	0	1	1	0	0	0	0	0	1	88	36	Y	N
71	71	D71	D	DPair1	F	50	OWN	U	S	N	0	0	0	0	0	0	0	0	0	0	0	0	0	0	0	0	0	0	0	1	0	0	0	0	0	0	0	0	0	0	0	0	0	0	1	57	NA	N	Y
72	72	D72	D	DPair1	M	58	OWN	U	D	N	0	0	0	0	0	0	0	1	0	0	0	0	0	0	0	0	0	0	0	1	0	0	0	0	0	0	0	0	0	0	0	0	0	0	0	96	35	Y	Y
73	73	D73	D	DPair1	F	46	OWN	U	M	N	0	0	0	0	0	0	0	0	0	0	0	0	0	1	0	0	0	0	0	0	0	0	0	0	0	0	0	0	0	0	0	0	0	0	1	43	NA	N	Y
74	74	G1	G	GPair2	M	53	OTH	D	M	U	0	0	0	0	0	0	0	0	0	0	0	0	0	0	0	0	0	1	0	0	0	0	0	0	0	0	0	1	0	0	0	0	1	0	1	85	38	N	N
75	75	G2	G	GPair2	M	23	NFA	I	U	N	0	0	0	0	0	0	0	0	0	0	0	0	1	0	0	0	0	0	0	0	0	0	0	0	0	0	0	0	0	0	0	0	0	0	1	80	47	N	Y
76	76	G3	G	GPair2	F	>89	OWN	D	W	N	0	0	0	0	0	0	0	0	0	0	0	0	0	0	0	0	0	0	0	1	0	0	0	1	0	0	0	0	0	0	0	0	0	1	1	65	31	Y	N
77	77	G4	G	GPair2	M	83	OWN	A	W	N	0	0	0	1	0	0	0	0	0	0	0	0	0	0	0	0	0	0	0	0	1	0	0	0	0	0	0	0	0	0	0	0	0	0	1	74	38	N	Y
78	78	G5	G	GPair2	M	74	OWN	D	M	N	0	0	0	0	0	0	1	0	0	0	0	0	0	0	0	0	0	0	0	1	0	0	0	0	1	0	0	0	0	0	0	0	0	0	0	66	28	N	Y
79	79	G6	G	GPair2	F	>89	OWN	U	D	Y	0	0	0	0	0	0	0	0	0	0	0	0	0	0	0	0	0	0	1	0	1	1	0	1	0	0	0	1	0	0	0	0	0	0	1	NA	NA	N	N
80	80	G7	G	GPair2	M	85	RH	I	M	N	1	0	0	0	0	0	0	0	0	0	0	0	0	0	0	0	0	0	0	0	0	1	0	1	1	0	0	0	0	0	1	0	0	1	1	105	32	N	Y
81	81	G8	G	GPair2	F	51	OWN	U	U	U	0	0	0	0	0	0	0	0	0	0	0	0	0	0	0	0	1	0	0	0	0	0	0	0	0	0	0	0	0	1	0	0	0	0	1	85	23	N	Y
82	82	G9	G	GPair2	F	82	OWN	D	M	Y	0	0	0	0	0	0	0	0	0	0	0	0	0	0	1	0	0	0	0	0	0	0	0	1	1	0	0	1	0	0	0	1	0	0	1	56	NA	Y	N
83	83	G10	G	GPair2	M	71	OWN	D	S	U	0	0	0	0	0	0	0	0	1	0	0	0	0	0	0	0	0	0	0	0	0	0	0	1	1	1	0	0	0	0	0	0	0	1	1	119	38	N	Y
84	84	G11	G	GPair2	M	89	OWN	D	M	Y	1	0	0	0	0	0	0	0	0	0	0	0	0	0	0	0	0	0	1	0	0	0	0	1	0	0	0	1	0	0	0	0	0	0	1	66	NA	N	Y
85	85	G12	G	GPair2	F	85	OWN	U	D	Y	1	0	0	0	0	0	0	0	0	0	0	0	0	0	0	0	0	0	0	0	1	0	0	0	0	0	0	1	1	0	0	0	0	0	1	137	NA	N	Y
86	86	G13	G	GPair2	F	20	OWN	I	S	N	0	0	0	0	0	0	0	0	0	0	0	0	0	0	0	0	0	0	0	1	0	0	0	0	0	0	1	0	0	0	0	0	0	0	1	62	NA	N	Y
87	87	G14	G	GPair2	F	57	OWN	U	U	N	0	0	0	1	0	0	0	0	0	0	0	0	0	0	0	0	0	0	0	0	0	0	0	0	0	1	0	0	0	0	0	0	1	0	1	56	30	N	Y
88	88	G15	G	GPair2	M	52	NH	U	U	Y	0	0	0	1	0	0	0	0	0	0	0	0	0	0	0	0	0	0	0	0	0	0	0	0	1	0	0	0	0	0	0	0	0	1	1	48	NA	N	Y
89	89	G16	G	GPair2	F	>89	NH	A	U	Y	0	0	0	0	0	0	0	0	0	0	0	0	0	0	0	0	1	0	0	0	0	1	0	0	1	0	0	0	0	1	0	0	0	0	1	70	37	N	N
90	90	G17	G	GPair1	F	88	OWN	D	U	Y	0	0	0	0	0	0	0	0	0	0	0	0	0	0	0	0	0	0	1	0	0	0	0	1	0	0	0	1	0	0	0	0	0	0	0	65	40	U	Y
91	91	G18	G	GPair1	F	89	OWN	D	M	Y	0	0	0	0	0	1	0	0	0	0	0	0	0	0	0	0	0	0	0	0	1	0	0	0	0	0	0	1	0	0	0	0	0	1	1	60	38	N	N
92	92	G19	G	GPair1	F	63	OWN	U	S	Y	0	0	0	0	0	0	0	0	0	0	0	0	0	0	0	0	0	0	0	1	0	0	0	1	1	0	0	0	0	1	0	0	0	0	1	80	27	Y	N
93	93	G20	G	GPair1	M	81	OWN	I	M	N	1	0	1	0	0	0	0	0	0	0	0	0	0	0	0	0	0	0	0	0	0	0	0	1	1	0	1	0	0	0	0	0	0	0	1	67	44	N	Y
94	94	G21	G	GPair1	F	76	OTH	A	W	N	0	0	0	1	0	0	0	0	0	0	0	0	0	0	0	0	0	0	0	0	0	0	0	1	0	1	0	1	0	0	0	0	0	0	1	65	27	N	Y
95	95	G22	G	GPair1	M	89	NH	A	U	Y	0	0	0	0	0	0	0	1	0	0	0	0	0	0	0	0	0	0	0	0	0	1	1	1	0	0	0	0	0	1	0	1	0	1	1	54	NA	N	Y
96	96	G23	G	GPair1	F	22	OWN	I	S	N	0	0	0	0	0	0	0	0	0	0	1	0	0	0	0	0	0	0	0	0	0	0	0	0	0	0	0	0	0	0	0	0	0	0	0	77	33	N	Y
97	97	G24	G	GPair1	F	56	NH	D	S	Y	0	0	0	0	0	0	0	1	0	0	0	1	0	0	0	0	0	0	0	1	0	0	0	0	0	0	0	0	0	0	0	0	1	0	1	226	20	N	Y
98	98	G25	G	GPair1	M	80	OWN	A	M	N	0	0	0	1	0	0	0	0	0	0	0	0	0	0	0	0	0	0	0	0	0	1	0	1	0	0	0	0	1	1	0	0	0	0	1	60	19	N	Y
99	99	G26	G	GPair1	F	63	OWN	U	M	N	0	0	0	0	0	0	0	0	0	0	0	0	0	0	0	0	1	0	0	0	0	0	0	1	0	0	0	0	0	1	0	0	0	0	1	73	38	N	Y
100	100	G27	G	GPair1	M	75	OWN	I	S	N	0	0	0	0	0	0	0	1	0	0	0	0	0	0	0	0	0	0	0	1	0	0	0	1	1	0	0	0	0	1	0	0	0	0	1	157	36	N	N
101	101	G28	G	GPair1	M	56	NH	D	S	Y	0	0	0	0	0	0	0	0	0	0	0	0	0	0	0	0	0	0	0	1	0	0	0	0	0	0	0	0	0	1	0	0	0	0	1	52	32	N	N
102	102	G29	G	GPair1	F	75	OWN	I	M	N	0	0	0	0	0	0	0	0	0	0	0	0	0	0	0	0	0	0	0	1	0	0	0	1	1	0	0	0	0	0	0	0	0	0	1	65	37	N	Y
103	103	G30	G	GPair1	F	>89	OWN	U	W	Y	0	0	0	0	0	1	0	0	0	0	0	0	0	0	0	0	0	0	0	1	0	0	0	1	0	0	0	1	0	0	0	0	0	0	1	50	NA	N	N
104	104	G31	G	GPair1	F	32	OWN	I	S	N	0	0	0	0	0	0	0	1	0	0	0	0	0	0	0	0	0	0	0	1	0	0	0	0	0	0	0	0	0	0	0	0	0	0	1	54	31	N	Y
105	105	G32	G	GPair1	M	72	OWN	A	M	Y	0	0	0	0	0	0	0	0	0	0	0	0	0	0	0	0	0	1	0	0	0	0	0	1	1	0	0	0	0	0	0	0	0	0	1	51	NA	Y	N
106	106	G33	G	GPair1	F	73	OWN	A	D	n	0	0	0	0	0	0	0	1	0	0	0	0	0	0	0	0	0	0	0	1	0	0	0	1	0	0	0	0	0	1	0	0	0	0	1	49	33	N	Y
107	107	G34	G	GPair1	M	86	OWN	A	M	U	0	0	0	0	0	0	0	0	0	0	0	0	0	0	1	0	0	0	0	0	0	0	0	0	1	0	0	1	0	0	0	0	0	0	1	66	36	U	Y
108	108	G35	G	GPair3	M	63	OWN	A	M	N	0	0	0	1	0	0	0	0	0	0	0	0	0	0	0	0	0	0	0	0	0	0	0	0	0	0	1	0	0	0	0	0	0	0	1	78	NA	N	Y
109	109	G36	G	GPair3	F	59	OWN	I	S	N	0	0	0	0	0	0	0	0	0	0	0	0	0	0	0	0	0	0	0	1	0	0	0	0	0	0	0	0	1	1	0	0	0	0	1	100	NA	N	Y
110	110	G37	G	GPair3	F	59	OWN	I	S	N	0	0	0	0	0	0	0	0	0	0	0	0	0	0	1	0	0	0	0	0	0	0	0	0	1	0	0	1	0	1	0	0	0	0	1	82	NA	N	Y
111	111	G38	G	GPair3	F	>89	OWN	U	S	Y	1	0	0	0	0	0	0	0	0	0	0	0	0	0	0	0	0	0	0	0	1	1	1	0	1	0	0	0	0	1	0	0	0	0	1	61	32	Y	N
112	112	G39	G	GPair3	F	26	OWN	I	S	N	0	0	0	0	0	0	0	0	0	0	0	0	0	0	0	0	0	0	0	1	0	0	0	0	0	0	0	0	0	0	0	0	0	0	1	63	32	N	Y
113	113	G40	G	GPair3	M	69	NFA	U	D	N	0	0	1	0	0	0	0	0	0	0	0	0	0	0	0	0	0	0	0	0	1	0	0	1	0	1	0	0	0	0	0	0	0	0	1	88	35	N	Y
114	114	G41	G	GPair3	F	83	OWN	U	W	U	0	0	0	0	0	0	0	0	0	0	0	0	0	0	0	0	0	0	0	1	0	0	0	1	1	0	0	0	0	0	0	0	0	0	1	76	29	N	Y
115	115	G42	G	GPair3	F	83	OWN	A	U	Y	0	0	0	0	0	0	0	0	0	0	0	0	0	0	0	0	0	1	0	0	0	0	0	0	0	1	0	0	0	0	0	0	0	0	1	77	42	N	Y
116	116	G43	G	GPair3	M	89	OWN	U	M	N	0	0	1	0	0	0	0	0	0	0	0	0	0	0	0	0	0	0	0	0	1	0	0	0	0	0	0	0	0	0	0	0	0	0	1	79	NA	N	N
117	117	G44	G	GPair3	F	76	OTH	U	W	Y	0	0	0	0	0	0	0	0	0	0	0	0	0	0	0	0	0	0	0	1	0	0	0	0	0	0	0	0	0	0	0	0	0	0	1	49	NA	U	N
118	118	G45	G	GPair3	F	74	OWN	D	D	Y	0	0	0	0	0	0	0	1	0	0	0	0	0	0	0	0	0	0	0	1	1	0	0	1	1	0	0	0	0	0	1	0	0	0	1	539	35	N	Y
119	119	G46	G	GPair3	M	84	OWN	I	M	N	0	0	0	0	0	0	0	0	0	0	0	0	0	0	0	0	0	0	0	1	0	0	0	1	0	0	0	0	0	1	1	0	0	1	1	137	NA	N	Y
120	120	G47	G	GPair3	F	77	OWN	U	M	N	0	1	0	0	0	0	0	0	0	0	0	0	0	1	0	0	0	0	0	0	0	0	0	1	1	0	0	0	0	1	0	0	0	0	1	73	37	N	Y
121	121	G48	G	GPair3	M	38	OWN	I	S	N	0	0	0	0	0	0	0	0	0	0	0	0	0	0	0	0	0	0	0	1	0	0	0	0	0	0	0	0	0	0	0	0	0	0	1	55	23	N	Y
122	122	G49	G	GPair3	M	22	OWN	I	S	N	0	0	0	0	0	0	0	0	0	0	0	0	0	0	0	0	0	0	0	1	0	0	0	0	0	0	0	0	0	0	0	0	0	0	0	82	40	N	Y
123	123	G50	G	GPair3	M	60	OWN	I	U	N	0	0	0	0	0	0	0	0	0	0	0	0	0	0	0	0	0	0	0	1	0	0	0	0	0	0	0	0	0	0	0	0	0	0	1	83	40	N	Y
124	124	G51	G	GPair3	M	87	OWN	U	M	Y	0	0	0	0	0	0	0	0	0	0	0	0	0	0	0	0	0	1	0	0	0	0	1	1	0	1	0	0	0	1	0	0	0	0	1	72	29	N	Y
125	125	G52	G	GPair3	M	65	OWN	I	S	N	0	0	0	0	1	0	0	0	0	0	0	0	0	0	0	0	0	0	0	0	0	0	0	1	1	1	1	0	0	0	0	0	0	0	1	76	NA	N	Y
126	126	G53	G	GPair3	M	61	OTH	D	S	N	0	0	0	0	0	0	0	0	0	0	0	0	0	0	1	0	0	0	0	0	0	0	1	1	1	0	0	0	0	0	0	0	0	0	1	124	NA	N	Y
127	127	G54	G	GPair3	F	28	OWN	I	S	N	0	0	0	0	0	0	1	0	0	0	0	0	0	0	0	0	0	0	0	0	0	0	0	0	0	0	0	0	0	0	0	0	0	0	1	40	23	N	Y
128	128	G55	G	GPair3	F	>89	OWN	D	W	N	0	0	0	0	0	0	0	1	0	0	0	0	0	0	0	0	0	0	0	1	0	0	0	0	0	0	0	1	0	0	0	0	0	1	1	113	NA	N	N
129	129	G56	G	GPair3	M	70	OWN	U	M	N	0	0	0	0	0	0	0	0	0	0	0	1	1	0	0	0	0	0	0	0	0	0	0	0	0	0	0	0	0	0	0	0	0	0	1	134	28	N	Y
130	130	E18	E	EPair2	M	67	OWN	A	M	U	0	0	0	0	0	0	0	0	0	0	0	0	0	0	0	0	0	0	0	1	1	0	1	0	0	0	1	0	0	0	0	0	0	0	1	139	29	N	Y
131	131	E19	E	EPair2	M	68	OWN	A	S	Y	0	0	0	0	0	0	0	0	0	0	0	0	0	0	1	0	0	0	0	1	0	0	0	0	1	0	0	0	0	0	0	0	0	0	0	97	42	N	Y
132	132	E20	E	EPair2	M	71	RH	U	M	Y	1	0	0	0	0	0	0	0	0	0	0	0	0	0	0	0	0	0	0	0	1	0	0	1	1	0	0	0	1	0	1	0	0	1	1	96	40	Y	N
133	133	E21	E	EPair2	M	51	OWN	U	U	Y	1	0	0	0	0	0	1	1	0	0	0	0	0	0	0	0	0	0	0	0	1	1	0	1	1	0	0	0	1	0	1	0	0	0	1	538	25	Y	Y
134	134	E22	E	EPair2	M	66	OWN	D	U	N	0	0	0	0	0	0	0	0	0	1	0	0	0	0	0	0	0	0	0	0	0	1	0	1	0	0	0	0	0	0	0	0	1	1	1	71	22	N	Y
135	135	E24	E	EPair2	M	86	OWN	A	M	Y	0	0	0	0	0	1	1	0	0	0	0	0	0	0	0	0	0	0	0	0	0	0	0	0	0	0	0	0	0	0	0	1	0	0	1	94	35	N	Y
136	136	E25	E	EPair2	F	89	NH	D	W	U	0	0	0	0	0	0	0	0	0	0	0	0	0	0	0	0	0	1	0	1	0	0	0	0	0	0	0	1	0	0	0	0	0	0	1	63	33	N	Y
137	137	E26	E	EPair2	F	87	OWN	U	U	U	0	0	0	0	0	0	0	0	0	0	0	0	0	0	0	1	0	0	0	0	1	1	0	1	1	0	0	0	0	1	1	0	0	0	1	383	33	Y	N
138	138	E27	E	EPair2	F	>89	OWN	D	W	U	0	0	0	0	0	0	0	0	0	0	0	0	0	0	1	0	0	1	0	0	0	0	1	0	0	0	0	0	0	0	0	0	0	1	1	55	40	Y	N
139	139	E28	E	EPair2	F	51	OWN	I	S	Y	0	0	0	0	0	0	0	0	0	0	0	1	0	0	0	0	0	0	0	1	0	0	0	1	0	0	0	0	0	0	0	1	1	0	1	282	31	Y	Y
140	140	E29	E	EPair2	F	81	RH	I	S	Y	0	0	0	1	0	0	0	0	0	0	0	0	0	0	0	0	0	0	0	0	0	0	0	0	0	0	0	0	0	0	0	0	0	0	1	126	24	N	Y
141	141	E30	E	EPair2	F	88	NH	D	U	N	0	0	0	0	0	0	0	0	0	0	0	1	0	0	0	0	0	1	0	0	0	1	0	1	0	0	0	1	0	0	0	0	0	0	1	112	37	Y	N
142	142	E31	E	EPair2	M	83	OWN	A	S	Y	0	0	0	0	0	0	0	0	0	0	0	0	0	0	0	0	0	0	0	1	0	0	0	0	1	0	0	0	0	0	0	0	1	0	1	101	34	N	Y
143	143	E32	E	EPair2	M	88	OWN	A	S	N	0	0	0	0	0	0	0	0	0	0	0	0	0	0	1	0	0	0	1	0	0	0	0	0	0	0	0	1	0	0	0	0	0	0	1	98	41	N	Y
144	144	E33	E	EPair2	F	>89	OWN	D	W	Y	0	0	0	0	0	1	0	0	0	0	0	0	0	0	0	0	0	0	0	1	0	1	0	1	0	0	0	1	0	0	0	0	0	0	1	89	30	Y	N
145	145	E34	E	EPair2	M	80	OWN	D	M	U	0	0	0	0	0	0	0	0	0	0	0	0	0	1	0	0	0	0	0	0	0	0	1	0	1	1	0	0	0	0	1	0	0	1	1	109	35	Y	N
146	146	E35	E	EPair2	M	84	RH	U	U	U	0	0	0	0	0	0	0	0	0	0	0	0	0	0	0	1	0	0	0	0	0	0	0	1	1	0	1	0	0	1	0	0	0	1	1	226	31	N	Y
147	147	E36	E	EPair2	M	>89	OWN	A	M	U	0	0	0	0	0	0	0	0	0	0	0	0	0	0	0	0	0	0	0	1	0	1	0	1	0	0	1	0	0	0	0	0	0	1	1	95	42	Y	N
148	148	E37	E	EPair2	F	79	NH	D	U	Y	0	0	0	0	0	1	0	0	0	0	0	0	0	0	0	0	0	0	0	0	1	0	0	1	0	1	0	0	1	0	0	1	0	0	1	66	33	Y	N
149	149	E38	E	EPair2	F	>89	RH	A	W	U	1	0	0	0	0	0	0	1	0	0	0	0	0	0	0	0	0	0	0	0	0	0	0	1	0	0	0	0	0	0	0	0	0	0	1	96	35	Y	N
150	150	E40	E	EPair3	M	82	RH	D	U	N	0	0	0	0	0	1	0	0	0	0	0	0	0	0	0	0	0	1	0	0	1	1	1	1	1	0	0	0	0	0	0	0	0	1	1	97	39	Y	N
151	151	E41	E	EPair3	M	83	OWN	I	U	U	0	0	0	0	0	0	0	0	0	0	0	0	0	0	1	0	0	0	0	0	1	1	0	0	1	0	0	0	0	0	0	0	0	0	1	99	35	N	Y
152	152	E42	E	EPair3	M	56	OWN	I	S	Y	0	0	0	0	0	0	0	1	0	0	0	1	1	0	0	0	0	0	0	0	0	0	0	1	1	0	1	0	0	1	0	0	1	0	1	130	29	N	Y
153	153	E43	E	EPair3	F	79	OWN	D	M	N	0	0	0	0	1	0	0	0	0	0	0	0	0	0	0	0	0	0	0	0	0	1	1	0	0	0	1	1	1	0	0	0	0	0	1	171	40	N	Y
154	154	E44	E	EPair3	M	82	OWN	D	S	N	0	0	0	0	0	0	0	0	0	0	0	0	0	0	0	0	0	1	1	0	0	0	0	0	0	0	0	1	0	0	0	0	0	0	1	105	43	Y	Y
155	155	E45	E	EPair3	F	84	OWN	U	W	Y	0	0	1	1	0	0	0	0	0	0	0	0	0	0	0	0	0	1	0	0	1	0	0	1	1	1	0	0	0	1	0	0	0	0	1	158	30	Y	N
156	156	E46	E	EPair3	M	67	OWN	I	M	Y	0	0	0	0	1	0	0	0	0	0	0	0	0	0	0	0	0	0	0	1	0	1	1	1	0	0	0	0	0	0	0	0	0	0	1	111	39	N	Y
157	157	E47	E	EPair3	F	84	OWN	U	M	Y	0	0	0	0	0	0	0	0	0	0	1	0	0	0	0	0	0	0	0	0	1	0	0	1	0	0	0	0	0	0	0	0	0	0	1	91	44	N	Y
158	158	E49	E	EPair3	F	43	OWN	U	S	N	0	0	0	1	0	0	0	0	0	0	0	0	0	0	0	0	0	0	0	0	0	0	0	0	0	0	0	0	0	0	0	0	0	0	1	40	22	N	Y
159	159	E50	E	EPair3	F	83	OWN	A	U	U	1	0	0	0	0	0	0	0	0	0	0	0	0	0	0	0	0	0	0	0	0	1	0	1	1	0	0	0	0	1	0	0	0	1	1	155	33	N	Y
160	160	E51	E	EPair3	M	68	OWN	I	M	Y	0	0	0	0	0	0	1	1	0	0	0	0	0	0	0	0	0	0	0	0	0	0	0	0	1	0	0	0	0	0	0	0	0	0	1	59	27	N	Y
161	161	E52	E	EPair3	F	85	RH	I	W	U	0	0	0	0	0	0	0	0	0	0	0	0	0	0	0	0	0	0	0	1	0	0	0	1	0	0	0	0	0	1	0	0	0	0	1	75	31	Y	N
162	162	E53	E	EPair3	M	79	RH	U	W	N	0	0	0	0	0	0	0	0	0	0	0	0	0	1	0	0	0	0	0	0	0	0	0	1	0	0	0	1	0	1	0	1	0	0	1	61	38	Y	N
163	163	E54	E	EPair3	M	71	OWN	U	M	Y	0	0	0	0	0	0	0	0	0	0	0	0	1	1	0	0	0	0	0	0	0	0	0	1	0	0	0	0	0	0	0	0	0	0	1	109	30	N	Y
164	164	E55	E	EPair3	F	>89	OWN	A	W	U	0	0	0	1	0	0	1	0	0	0	0	0	0	0	0	0	0	0	0	0	1	1	0	1	0	0	0	0	0	0	0	0	0	0	1	123	40	Y	N
165	165	E56	E	EPair3	F	80	OWN	A	W	Y	0	0	0	0	0	1	0	0	0	0	0	0	1	0	0	0	0	0	0	0	0	0	0	0	0	0	1	0	0	0	0	1	0	1	1	34	35	Y	N
166	166	E57	E	EPair3	M	71	OWN	U	M	U	0	0	0	0	0	0	0	0	0	0	0	0	0	0	0	1	0	0	0	0	0	1	0	0	0	0	0	0	0	0	0	0	0	1	1	73	35	Y	Y
167	167	E58	E	EPair3	F	82	OWN	A	U	Y	0	0	0	1	0	0	0	0	0	0	0	0	0	0	1	0	0	0	0	0	0	0	0	1	1	0	0	0	0	0	0	0	0	0	1	101	44	N	Y
168	168	E59	E	EPair3	F	87	OWN	A	W	N	0	0	0	0	0	0	0	0	0	0	0	1	0	0	1	1	0	0	0	0	0	0	0	1	0	0	0	0	0	1	0	0	0	0	1	280	28	Y	Y
169	169	E60	E	EPair3	M	88	OWN	A	W	U	0	0	0	0	0	0	0	0	0	0	0	0	0	0	1	0	0	1	0	0	1	1	0	1	0	0	0	0	0	0	0	0	0	1	1	153	35	Y	Y
170	170	E62	E	EPair0	M	75	OWN	I	M	Y	0	1	0	0	0	0	0	0	0	0	0	0	0	0	0	0	0	0	0	0	0	1	0	0	0	0	0	0	0	0	0	0	0	0	1	76	41	N	Y
171	171	E63	E	EPair0	M	49	OWN	I	S	Y	0	0	0	0	0	0	0	0	0	0	0	0	0	0	0	0	1	0	0	1	0	0	0	0	0	0	0	0	0	1	0	0	0	0	1	73	42	Y	Y
172	172	E64	E	EPair0	F	60	OWN	I	U	Y	0	0	0	0	0	1	0	0	0	0	0	0	0	0	0	0	0	0	0	0	0	0	0	1	1	0	0	0	0	0	0	0	1	0	1	67	31	N	Y
173	173	E65	E	EPair0	F	>89	RH	U	U	Y	0	0	0	0	0	0	0	0	0	0	0	0	0	0	0	0	0	0	0	1	0	1	0	1	0	0	0	0	0	0	0	0	0	0	1	77	NA	N	Y
174	174	E66	E	EPair0	F	80	OWN	I	U	Y	0	0	0	0	0	0	0	0	0	0	0	0	0	0	0	0	0	0	0	1	0	0	0	0	1	0	0	0	0	0	0	0	0	0	1	65	41	N	Y
175	175	E67	E	EPair0	F	85	NH	A	W	U	0	0	0	0	0	0	0	0	1	0	0	0	0	0	0	0	0	0	0	0	0	0	0	1	0	0	0	0	0	0	0	0	0	0	1	45	45	Y	N
176	176	E68	E	EPair0	M	77	OWN	U	M	Y	0	0	0	0	0	0	0	1	0	0	0	0	0	0	0	0	0	0	0	0	1	0	0	1	1	0	1	0	0	0	1	0	0	0	1	285	41	N	Y
177	177	E69	E	EPair0	M	73	OWN	D	U	U	0	0	0	0	0	0	0	0	0	0	0	0	0	0	0	1	0	1	0	0	0	0	0	1	0	0	0	0	0	0	0	0	0	0	1	95	47	N	Y
178	178	E70	E	EPair0	M	47	OWN	I	M	Y	0	0	0	0	0	0	0	0	0	0	0	0	0	0	0	0	0	0	0	1	0	0	0	0	0	0	0	0	0	0	0	0	0	0	0	95	NA	N	Y
179	179	E71	E	EPair0	F	85	OWN	D	M	Y	0	0	0	0	0	0	0	0	0	0	0	0	0	0	0	0	1	0	0	0	0	0	0	1	0	0	0	1	0	1	0	0	0	0	1	62	33	Y	Y
180	180	E72	E	EPair0	F	89	OWN	A	W	Y	0	0	0	0	0	0	0	0	0	0	0	0	0	0	1	1	0	0	1	1	0	0	0	0	0	0	0	1	0	0	0	0	0	0	1	49	36	Y	N
181	181	E73	E	EPair0	F	89	RH	A	U	N	0	0	0	0	0	0	0	0	0	0	0	0	0	0	0	0	0	0	0	1	0	0	0	1	1	0	0	0	0	0	0	1	0	1	1	70	34	Y	N
182	182	E74	E	EPair0	M	83	RH	A	U	N	0	0	0	0	0	0	0	0	0	0	0	0	0	0	1	0	0	0	0	0	1	0	0	1	0	1	0	0	0	1	1	1	0	0	1	144	39	N	Y
183	183	E75	E	EPair0	M	67	OWN	I	M	Y	0	0	0	0	0	0	0	1	0	0	0	0	0	0	0	0	0	0	0	1	0	0	0	0	0	0	0	0	0	0	0	0	0	0	0	71	35	N	Y
184	184	E76	E	EPair0	M	51	OWN	I	S	Y	0	0	0	0	0	0	0	1	0	0	0	1	0	0	0	0	0	0	0	0	0	0	0	0	0	0	1	0	0	0	0	0	0	0	1	128	21	Y	Y
185	185	E77	E	EPair0	F	53	OWN	I	M	Y	0	0	0	0	0	0	0	0	0	0	0	0	0	0	0	0	0	0	0	1	0	0	0	0	0	0	0	0	0	0	0	0	0	0	0	64	42	N	Y
186	186	E78	E	EPair0	M	86	OWN	D	M	Y	0	0	0	0	0	1	0	0	0	0	0	0	0	0	0	0	0	0	0	0	0	0	0	0	0	0	0	0	0	0	0	0	0	0	1	42	21	Y	N
187	187	E79	E	EPair0	M	87	RH	A	M	Y	0	0	0	1	0	0	0	0	0	0	0	0	0	0	0	0	0	0	0	0	0	0	0	1	1	0	0	0	0	0	0	0	0	0	0	120	33	N	Y
188	188	E80	E	EPair0	F	86	RH	D	M	N	0	0	0	1	0	0	1	0	0	0	0	0	1	0	0	0	0	0	0	0	0	1	0	1	0	0	0	1	1	0	0	0	0	0	1	92	39	N	Y
189	189	E81	E	EPair0	F	88	OWN	D	U	U	0	0	0	1	0	0	0	0	0	0	0	0	0	0	0	0	0	0	0	0	1	0	0	0	1	0	0	0	0	0	1	0	0	0	1	138	NA	N	Y
190	190	E82	E	EPair0	F	74	OWN	D	W	Y	0	0	0	0	0	0	0	0	0	0	0	0	0	0	0	0	0	0	0	1	1	1	0	1	1	0	0	1	0	1	1	0	0	1	1	154	31	N	Y
191	191	E83	E	EPair0	F	>89	OWN	D	U	U	0	0	0	0	0	0	0	0	0	0	0	0	0	0	0	0	0	0	0	1	0	0	0	1	0	0	0	0	0	0	0	1	0	0	1	55	24	N	Y
192	192	E85	E	EPair5	F	64	OWN	I	U	Y	0	0	0	0	0	0	0	1	0	0	0	0	0	0	0	0	0	0	0	0	0	0	0	1	1	0	0	0	0	0	0	0	0	0	0	61	NA	N	Y
193	193	E87	E	EPair5	F	89	OWN	D	W	Y	0	0	0	0	0	0	0	1	0	0	0	0	0	0	0	1	0	0	0	0	0	1	0	1	0	0	0	1	0	0	0	0	0	1	1	69	36	Y	N
194	194	E88	E	EPair5	M	84	OWN	U	M	Y	0	0	0	0	0	0	0	0	0	0	0	0	1	0	1	0	0	0	0	1	1	1	0	0	0	0	0	1	0	1	0	0	0	0	1	85	38	Y	Y
195	195	E93	E	EPair5	F	87	RH	A	W	U	0	0	0	0	0	0	0	0	0	0	0	0	0	0	0	0	0	0	0	1	0	0	0	1	0	1	0	0	0	1	1	0	0	0	1	148	36	N	Y
196	196	E95	E	EPair5	F	88	RH	A	W	U	0	0	0	0	0	0	0	0	0	0	0	0	0	0	0	0	0	1	1	0	0	0	0	1	0	0	0	1	1	0	0	1	0	0	1	54	37	N	Y
197	197	E98	E	EPair5	F	87	OWN	I	U	Y	0	0	0	0	0	0	0	0	0	0	0	0	1	0	0	0	0	0	0	1	0	0	0	1	0	0	0	0	0	0	0	1	0	0	1	94	44	Y	N
198	198	E99	E	EPair5	F	>89	RH	D	W	N	0	0	0	0	0	0	0	0	0	0	0	0	0	0	1	0	0	1	0	0	0	0	0	1	0	0	0	1	0	0	0	0	0	0	1	87	41	N	Y
199	199	E104	E	EPair5	F	>89	OWN	U	U	N	0	0	0	1	0	0	0	0	0	0	0	0	0	0	0	0	0	0	0	0	1	0	0	1	0	0	0	0	0	0	0	0	0	0	1	97	39	Y	N
200	200	E105	E	EPair5	F	89	OWN	U	U	U	0	0	0	1	0	1	0	0	0	0	0	0	0	0	0	0	0	0	0	0	0	1	0	1	0	0	0	0	0	0	0	1	0	0	1	80	43	N	Y
201	201	E106	E	EPair5	M	86	OWN	U	U	U	0	0	0	0	0	0	0	0	0	0	0	0	0	0	0	0	0	0	1	0	0	0	0	0	0	0	0	1	0	0	0	1	0	0	1	97	42	Y	N
202	202	E107	E	EPair5	M	82	NH	D	M	Y	0	0	0	0	0	0	0	0	0	0	0	0	0	1	0	0	0	0	0	0	0	0	0	1	1	0	0	1	0	0	0	0	0	0	1	86	31	Y	N
203	203	E108	E	EPair5	M	88	RH	A	W	U	1	0	0	1	0	0	0	0	0	0	0	0	1	0	0	0	0	0	0	0	1	1	0	1	0	0	0	0	0	0	0	0	0	0	1	92	35	N	Y
204	204	E109	E	EPair5	F	77	OWN	I	W	Y	0	0	0	0	0	0	0	0	0	0	0	0	0	0	0	0	0	0	0	1	0	1	0	1	1	0	0	0	0	0	0	0	0	0	1	69	42	Y	Y
205	205	E110	E	EPair5	F	>89	OWN	U	U	N	0	0	0	0	0	0	0	0	0	0	0	0	0	0	0	1	0	1	0	0	0	0	0	1	0	0	0	0	0	0	0	1	0	0	1	112	37	Y	N
206	206	E112	E	EPair5	M	55	OWN	U	M	Y	0	0	0	1	0	0	0	0	0	0	0	0	0	0	0	0	0	0	0	0	0	0	0	0	0	0	0	0	1	0	0	0	0	0	1	93	44	N	Y
207	207	E113	E	EPair5	F	70	OWN	U	U	U	0	0	0	0	0	0	0	0	0	1	0	0	0	0	0	0	0	0	0	0	0	0	0	1	1	0	0	0	0	0	0	0	0	1	1	132	35	Y	N
208	208	E114	E	EPair1	F	89	OWN	A	M	Y	0	0	0	0	0	0	0	0	0	0	0	0	0	0	0	1	0	0	0	1	0	0	0	0	0	0	0	0	1	0	0	1	0	0	1	70	30	N	Y
209	209	E115	E	EPair1	F	67	OWN	I	U	Y	0	0	0	0	1	0	0	0	0	0	0	0	0	0	1	0	0	0	0	0	0	1	0	0	1	0	0	0	0	0	0	0	1	0	1	79	36	Y	Y
210	210	E116	E	EPair1	M	79	OWN	A	M	N	0	0	0	0	1	0	0	0	0	0	0	0	0	0	0	0	0	1	0	0	1	0	0	1	1	1	0	0	1	1	0	0	1	0	1	63	38	N	Y
211	211	E117	E	EPair1	M	80	OWN	I	M	Y	0	0	0	0	0	0	0	1	0	0	0	0	0	0	0	0	0	0	0	0	1	0	0	0	0	0	0	0	0	1	0	0	0	0	1	117	29	N	Y
212	212	E118	E	EPair1	F	83	NH	A	U	Y	0	0	0	0	0	0	0	1	0	0	0	0	0	0	0	0	0	0	0	0	0	0	0	0	0	0	0	0	1	0	0	0	0	0	1	57	43	N	Y
213	213	E119	E	EPair1	M	>89	OWN	A	M	Y	1	0	0	0	0	0	0	0	0	0	0	0	0	0	0	0	0	0	0	0	1	0	0	0	0	0	0	0	0	1	1	0	0	0	1	220	29	Y	N
214	214	E120	E	EPair1	F	87	OWN	A	U	N	0	0	0	0	0	0	0	0	0	0	0	0	0	0	1	0	0	0	0	0	0	0	0	0	0	0	0	1	0	1	0	1	0	1	1	78	NA	N	Y
215	215	E121	E	EPair1	F	89	RH	A	U	Y	0	0	0	1	0	1	0	0	0	0	0	0	0	0	0	0	0	1	0	0	0	0	0	0	0	0	0	0	0	0	0	0	0	0	1	81	37	Y	N
216	216	E122	E	EPair1	M	64	OWN	U	M	Y	0	0	0	0	0	0	0	0	0	0	0	0	0	0	0	0	1	1	0	0	0	0	0	0	0	0	0	0	0	1	0	0	1	0	0	41	34	Y	Y
217	217	E123	E	EPair1	M	84	OWN	A	M	Y	0	1	0	0	0	0	0	0	0	0	0	0	0	0	0	0	0	0	0	0	1	1	0	1	0	1	0	0	0	0	1	0	0	0	1	233	42	Y	N
218	218	E124	E	EPair1	M	83	OWN	D	M	N	0	0	0	0	0	0	1	0	0	0	0	0	0	0	0	0	0	0	0	0	1	1	0	0	0	1	0	0	0	0	0	0	0	1	1	104	32	Y	Y
219	219	E125	E	EPair1	M	87	OWN	I	M	Y	0	0	0	0	0	0	0	0	0	0	0	1	0	0	0	0	0	0	0	0	0	1	0	1	0	0	0	0	0	0	1	0	0	0	1	536	38	N	Y
220	220	E126	E	EPair1	M	78	OWN	U	M	U	0	0	0	0	0	0	0	0	0	0	0	0	0	0	1	0	0	0	0	1	0	0	0	1	1	0	0	0	1	1	0	0	0	0	0	90	41	N	Y
221	221	E127	E	EPair1	F	85	NH	A	U	Y	0	0	0	0	0	0	0	0	0	0	0	0	0	0	1	1	0	0	0	0	1	1	0	1	1	0	0	1	0	0	0	1	0	0	1	151	33	Y	Y
222	222	E128	E	EPair1	F	>89	OWN	D	W	U	0	0	0	0	0	0	0	0	0	0	0	0	0	0	0	0	0	0	0	1	0	0	0	0	0	0	0	0	1	0	0	0	0	1	1	85	32	N	Y
223	223	E129	E	EPair1	F	82	OWN	U	M	Y	0	0	0	0	0	0	0	0	0	0	0	0	0	1	0	0	0	0	0	0	0	0	0	1	0	0	1	0	0	0	0	0	0	1	1	81	37	N	Y
224	224	E130	E	EPair1	M	71	OWN	D	M	Y	0	0	0	0	0	0	0	0	0	0	0	0	0	0	0	0	0	0	0	1	0	0	0	0	1	0	0	1	0	0	0	0	0	0	1	58	39	Y	N
225	225	E131	E	EPair4	F	74	OWN	D	U	Y	0	0	0	0	0	0	0	0	0	0	0	0	0	0	0	0	0	0	0	1	0	0	0	1	0	0	0	0	0	0	0	0	0	0	1	71	23	Y	Y
226	226	E132	E	EPair4	F	>89	OWN	U	U	U	1	0	0	0	0	0	0	0	0	0	0	0	0	0	0	0	0	0	0	0	1	0	0	0	0	0	0	0	0	1	0	0	0	0	1	72	30	Y	N
227	227	E133	E	EPair4	F	81	OWN	D	M	Y	0	0	0	0	0	1	0	0	0	0	0	0	0	0	0	0	0	0	0	0	0	0	0	0	0	0	0	1	0	1	0	0	0	1	1	95	34	N	Y
228	228	E134	E	EPair4	M	83	OWN	I	M	Y	0	0	0	0	0	0	0	0	0	0	0	0	0	0	1	0	0	0	0	0	0	1	0	1	0	0	0	0	0	0	0	0	0	0	1	59	42	N	Y
229	229	E135	E	EPair4	M	>89	RH	A	W	Y	0	0	0	0	0	1	0	0	0	0	0	0	0	0	1	0	0	0	0	0	0	0	0	0	0	0	0	0	0	1	0	0	0	0	0	73	36	N	Y
230	230	E136	E	EPair4	F	88	OWN	D	U	Y	0	0	0	0	0	0	1	0	0	0	0	0	0	0	0	0	0	0	0	0	0	0	0	1	0	0	0	1	0	0	0	0	0	0	1	79	38	Y	N
231	231	E137	E	EPair4	M	69	OWN	I	U	Y	0	0	0	0	0	0	0	0	0	0	0	1	0	0	0	0	0	0	0	0	0	0	0	1	1	0	0	0	0	0	1	0	0	0	1	724	34	Y	Y
232	232	E138	E	EPair4	M	47	OWN	I	S	Y	0	0	0	0	0	0	0	0	0	0	0	0	0	0	0	0	0	0	0	1	0	0	0	0	0	0	0	0	0	0	0	0	1	0	1	116	51	N	Y
233	233	E139	E	EPair4	F	72	RH	U	U	Y	0	0	0	0	0	0	0	0	0	0	0	0	0	0	1	0	0	0	0	0	0	0	0	0	0	0	0	1	0	0	0	0	0	0	1	82	NA	N	Y
234	234	A1	A	APairB	F	34	OWN	I	S	U	0	0	0	1	0	0	0	0	0	0	0	0	0	0	0	0	0	0	0	0	0	0	0	1	1	0	0	0	1	0	1	0	0	0	1	237	33	Y	Y
235	235	A2	A	APairB	M	27	NFA	I	S	N	0	0	0	0	0	0	1	1	0	0	0	0	0	0	0	0	0	0	0	1	0	0	0	0	0	0	0	0	0	0	0	0	0	0	1	90	25	Y	Y
236	236	A3	A	APairB	M	76	OWN	I	U	U	0	0	0	1	0	0	0	1	0	0	0	0	0	0	0	0	0	0	0	1	0	0	0	0	0	0	0	0	0	0	0	0	0	0	1	146	32	Y	N
237	237	A4	A	APairB	M	54	OWN	I	S	U	0	0	0	0	0	0	0	0	1	0	0	0	0	0	0	0	0	0	0	0	0	1	0	0	0	0	0	0	0	1	0	0	0	0	1	71	30	Y	Y
238	238	A5	A	APairB	M	64	OWN	I	S	N	0	0	0	0	0	0	0	0	0	0	0	0	0	0	0	0	0	1	1	0	0	0	0	1	0	1	0	0	0	0	0	0	0	0	1	113	40	Y	Y
239	239	A6	A	APairB	M	57	NFA	U	U	U	0	0	0	0	0	0	0	0	0	1	0	0	0	0	0	0	0	0	0	0	0	0	0	0	0	0	0	0	0	0	0	0	0	0	1	100	45	N	Y
240	240	A7	A	APairB	M	73	OWN	I	U	N	0	0	0	0	0	0	0	0	1	0	0	0	0	0	0	0	0	1	0	0	0	1	0	1	0	0	0	0	1	0	0	0	0	1	1	58	38	Y	N
241	241	A8	A	APair2	F	82	OWN	D	W	U	0	0	0	0	0	0	0	0	0	0	0	0	0	0	0	0	0	0	0	1	0	0	0	1	0	0	0	0	0	0	0	1	0	1	1	75	NA	Y	N
242	242	A9	A	APair2	F	>89	OWN	A	D	U	0	0	0	0	0	0	0	0	0	0	0	0	0	0	0	0	0	0	0	1	0	0	0	1	0	0	0	0	0	0	0	0	0	0	1	106	NA	Y	Y
243	243	A10	A	APair2	M	54	OWN	I	M	N	0	0	0	0	0	0	0	1	0	0	0	0	0	0	0	0	0	0	0	1	0	0	0	0	0	0	0	0	0	0	0	0	0	0	0	100	34	Y	Y
244	244	A11	A	APair2	F	78	OWN	I	W	N	0	0	0	0	0	0	0	0	0	0	0	0	0	0	0	1	0	0	0	0	0	0	0	0	0	0	0	0	0	0	0	0	0	0	1	54	31	Y	Y
245	245	A12	A	APair2	M	71	OWN	I	D	N	0	0	0	0	0	0	0	0	1	0	0	0	0	0	0	0	0	0	0	0	0	0	0	0	0	0	0	0	0	0	0	0	0	0	1	66	54	Y	Y
246	246	A13	A	APair2	F	55	NFA	U	S	U	0	0	0	1	0	0	0	0	0	0	0	0	0	0	0	0	0	0	0	0	0	0	0	0	0	1	0	0	0	0	0	0	0	0	0	94	23	U	Y
247	247	A14	A	APair2	F	48	OWN	D	D	N	0	0	0	0	0	0	0	0	0	0	0	0	0	0	0	0	0	0	0	1	0	0	0	0	0	0	0	0	0	0	0	0	0	0	1	71	34	Y	Y
248	248	A15	A	APair2	F	>89	OTH	D	W	N	0	0	0	0	0	0	1	0	0	0	0	0	0	0	0	0	0	0	0	1	1	0	0	0	0	1	0	1	0	1	1	0	0	0	1	119	26	Y	Y
249	249	A16	A	APair2	F	62	NH	D	U	U	0	0	0	0	0	0	0	0	0	1	0	0	0	0	0	0	0	0	0	0	0	0	0	0	0	0	0	0	0	0	0	0	0	0	1	51	48	Y	N
250	250	A17	A	APair2	M	35	NFA	U	S	U	0	0	0	0	0	0	0	0	0	0	0	0	0	0	0	0	0	0	0	1	0	0	0	0	0	0	0	0	0	0	0	0	1	0	1	183	29	Y	N
251	251	A18	A	APair2	M	73	OWN	I	S	N	0	0	0	0	0	0	0	0	0	0	0	0	0	0	0	0	0	0	0	1	0	0	0	0	0	0	0	0	0	0	0	0	0	0	1	130	NA	Y	Y
252	252	A19	A	APair2	M	79	NH	D	M	U	0	0	0	0	0	0	0	0	0	0	0	0	0	0	0	0	0	0	0	1	0	1	0	1	0	1	0	1	0	0	0	0	0	0	1	96	NA	Y	N
253	253	A20	A	APair2	M	65	OWN	I	M	U	0	0	0	0	0	0	0	0	0	0	0	1	0	0	0	0	0	0	0	1	0	0	0	1	0	0	0	0	0	0	0	0	0	0	0	322	26	Y	Y
254	254	A21	A	APair2	F	77	OWN	I	M	N	0	0	0	0	0	0	0	0	0	0	0	0	0	0	0	1	0	0	0	0	0	0	0	0	0	0	0	0	0	0	0	0	0	0	1	67	NA	Y	Y
255	255	A22	A	APair2	M	72	OWN	I	S	U	0	0	0	0	0	0	0	0	0	0	0	1	0	0	0	0	0	0	0	0	1	1	0	0	1	0	0	0	0	0	1	0	0	0	1	696	40	Y	Y
256	256	A23	A	APair2	M	72	NFA	I	U	U	0	0	1	0	0	0	0	0	0	0	0	0	0	0	0	0	0	0	0	0	0	0	0	1	0	1	0	0	0	0	0	1	0	0	1	98	31	Y	Y
257	257	A24	A	APair2	M	89	OWN	D	M	U	0	0	0	0	0	0	0	0	0	0	0	0	0	0	0	0	0	1	0	0	0	0	0	0	0	0	0	0	0	0	0	0	0	1	1	129	NA	Y	Y
258	258	A25	A	APair2	F	33	OWN	I	S	U	0	0	0	0	0	0	0	0	0	0	0	0	0	0	0	0	0	0	0	1	0	0	0	0	0	0	0	0	1	0	0	0	0	0	1	84	NA	Y	Y
259	259	A26	A	APair2	M	27	OWN	I	M	U	0	0	0	0	0	0	0	0	0	0	0	0	1	0	0	0	0	0	0	1	0	0	0	0	1	0	0	0	0	0	0	0	0	0	1	71	NA	Y	Y
260	260	A27	A	APair2	M	70	OWN	D	M	U	0	0	0	0	0	0	0	0	0	0	0	0	0	0	0	0	0	0	0	1	0	1	0	1	1	0	0	0	0	0	1	0	0	0	1	908	NA	Y	Y
261	261	A28	A	APair3	F	>89	NH	D	W	Y	0	0	0	0	0	0	0	0	1	0	0	0	0	0	0	0	0	0	0	0	0	0	0	1	0	0	0	1	0	0	0	0	0	1	1	64	NA	Y	N
262	262	A29	A	APair3	M	58	OWN	U	D	U	0	0	0	0	0	0	0	0	0	0	0	0	0	0	0	0	0	0	0	1	0	0	0	1	0	0	0	1	1	0	0	0	0	0	1	126	37	Y	Y
263	263	A30	A	APair3	M	81	OWN	D	D	N	0	0	0	0	0	0	0	0	0	0	0	0	0	0	0	1	0	0	0	0	0	0	0	1	0	1	0	1	0	0	0	1	0	0	1	45	186	Y	Y
264	264	A31	A	APair3	M	>89	NH	D	M	U	0	0	0	0	0	0	0	0	0	0	0	0	0	0	0	0	0	0	0	1	0	0	0	0	0	0	0	1	0	0	0	0	0	0	1	NA	23	Y	Y
265	265	A32	A	APair3	M	89	NH	D	S	Y	0	0	0	1	0	0	0	0	0	0	0	0	0	0	0	0	0	0	0	0	0	1	0	1	0	0	0	1	0	0	0	0	0	0	1	164	18	Y	Y
266	266	A33	A	APair3	M	>89	OWN	I	M	N	0	0	0	0	0	0	0	0	1	0	0	0	0	0	0	0	0	0	0	0	0	1	0	1	0	0	0	0	0	0	0	0	0	1	1	78	NA	Y	N
267	267	A34	A	APair3	F	78	OWN	D	M	U	0	0	0	0	0	0	0	0	0	1	0	0	0	0	0	0	0	0	0	0	0	0	0	1	0	0	0	1	0	0	0	0	0	0	1	92	42	Y	Y
268	268	A35	A	APair3	F	35	OWN	I	M	N	0	0	0	1	0	0	0	0	0	0	0	0	0	0	0	0	0	0	0	0	0	0	0	0	0	0	0	0	1	0	0	0	0	0	1	59	35	Y	Y
269	269	A36	A	APair3	M	74	NH	D	S	U	0	0	0	0	0	0	0	0	0	0	0	0	0	0	0	0	0	0	0	1	0	0	0	1	1	0	0	0	1	0	1	0	0	0	1	143	28	Y	N
270	270	A37	A	APair3	F	44	OWN	I	M	N	0	0	0	0	0	0	0	0	0	0	0	0	0	0	0	0	0	0	0	1	0	0	0	0	0	0	0	0	0	0	0	0	0	0	1	69	41	Y	Y
271	271	A38	A	APair3	M	>89	OWN	I	M	U	0	0	0	0	0	0	0	0	0	0	0	0	0	0	1	0	0	0	0	0	0	1	0	1	0	0	0	1	0	1	0	0	0	0	1	NA	39	Y	Y
272	272	A39	A	APair3	M	57	OWN	D	M	U	1	0	0	0	0	0	0	0	0	0	0	0	0	0	0	0	0	0	0	0	1	0	0	0	1	0	0	0	0	0	0	0	0	0	1	228	30	Y	Y
273	273	A40	A	APair3	M	>89	OWN	I	S	U	0	0	0	0	0	0	0	0	0	0	0	0	0	1	0	0	0	0	0	0	0	0	0	0	0	0	0	1	0	0	0	0	0	0	1	92	NA	Y	Y
274	274	A41	A	APair3	M	73	OWN	I	S	U	0	0	1	0	0	0	0	0	0	0	0	0	0	0	0	0	0	0	0	0	1	1	1	1	0	0	0	0	0	0	0	0	0	1	1	55	NA	Y	Y
275	275	A42	A	APair3	M	51	NFA	U	U	U	0	0	0	0	0	0	0	0	1	0	0	0	0	0	0	0	0	0	0	0	0	0	0	0	0	0	0	0	0	0	0	0	0	0	1	91	NA	Y	Y
276	276	A43	A	APair3	F	65	NFA	U	U	U	0	0	0	1	0	0	0	0	0	0	0	0	0	0	0	0	0	0	0	0	0	0	0	0	0	1	0	0	0	0	0	0	0	0	1	91	42	Y	Y
277	277	A44	A	APair3	M	60	OWN	I	M	N	1	0	0	0	0	0	0	0	0	0	0	0	0	0	0	0	0	0	0	0	0	1	0	1	0	0	0	0	0	0	0	0	0	0	1	88	NA	Y	Y
278	278	A45	A	APair3	M	61	OWN	I	M	N	0	0	0	0	0	0	0	0	0	0	0	0	0	1	0	0	0	0	0	0	0	1	0	1	0	0	0	0	0	0	0	0	0	0	1	67	NA	Y	Y
279	279	A46	A	APair3	M	35	OTH	D	S	U	0	0	0	0	0	1	0	0	0	0	0	0	0	0	0	0	0	0	0	0	0	0	0	0	0	0	0	0	0	0	0	0	0	0	1	23	42	Y	N
280	280	A47	A	APair3	M	>89	OWN	D	M	Y	0	0	0	0	0	0	0	0	0	0	0	0	0	0	0	1	0	0	0	0	0	0	0	1	0	0	0	1	0	0	0	0	0	0	1	119	27	Y	N
281	281	A49	A	APair4	M	66	OWN	U	S	U	0	0	0	0	0	0	0	0	0	0	0	0	0	0	0	1	0	0	0	0	0	0	0	0	1	0	0	0	1	0	0	0	0	1	1	110	37	Y	Y
282	282	A50	A	APair4	M	61	OWN	U	NA	U	0	0	0	0	0	0	0	0	0	1	0	0	0	0	0	0	0	0	0	0	0	0	0	0	0	0	0	0	0	0	0	0	0	0	1	53	39	Y	Y
283	283	A51	A	APair4	M	73	OWN	I	M	U	0	0	0	0	0	0	0	0	0	0	0	0	0	0	0	0	0	1	0	0	0	0	0	0	0	0	0	1	0	0	0	0	0	0	1	111	30	Y	N
284	284	A52	A	APair4	M	70	NFA	U	S	U	0	0	1	0	0	0	0	0	0	0	0	0	0	0	0	0	0	0	0	0	0	0	0	1	0	1	0	0	0	0	0	0	0	0	1	67	31	Y	Y
285	285	A53	A	APair4	M	73	OWN	I	S	N	0	0	1	0	0	0	0	0	0	0	0	0	0	0	0	0	0	0	0	0	1	1	0	1	1	1	0	0	0	0	0	1	0	1	1	95	36	Y	Y
286	286	A54	A	APair4	M	68	NFA	D	M	U	0	0	0	0	0	0	1	1	0	0	0	0	0	0	0	0	0	0	0	1	0	0	0	0	1	0	0	0	0	0	0	0	0	0	1	78	38	U	Y
287	287	A55	A	APair4	M	79	RH	D	D	Y	0	0	0	0	0	0	0	0	0	0	0	0	0	0	1	0	0	0	0	0	0	0	0	0	0	0	0	1	0	1	0	0	0	1	1	127	29	Y	Y
288	288	A56	A	APair4	F	>89	OWN	D	W	U	0	0	0	0	0	0	0	0	0	0	0	0	0	0	0	0	0	0	0	1	0	0	0	1	1	1	0	1	0	0	0	0	0	1	1	161	31	Y	Y
289	289	A57	A	APair4	F	>89	OWN	D	U	U	1	0	0	0	0	0	0	0	0	0	0	0	0	0	0	0	0	0	0	0	0	0	0	1	1	0	0	0	0	1	1	0	0	0	1	278	35	Y	Y
290	290	A58	A	APair4	F	25	NFA	U	S	U	0	0	0	0	0	0	0	0	0	0	0	0	0	0	0	0	0	0	0	1	0	0	0	0	0	0	0	0	0	0	0	0	0	0	1	38	36	U	Y
291	291	A59	A	APair4	M	>89	OWN	U	M	U	1	0	0	0	0	0	0	0	0	0	0	0	0	0	0	0	0	0	0	0	1	0	0	0	0	0	0	0	0	0	0	1	0	0	1	112	25	U	Y
292	292	A60	A	APair4	F	89	NH	D	W	U	0	0	0	0	0	0	0	0	0	1	0	0	0	0	0	0	0	0	0	0	0	0	1	1	0	0	0	0	0	0	0	1	0	1	1	32	NA	U	Y
293	293	A61	A	APair4	M	88	OWN	I	M	N	0	0	0	0	0	0	0	0	0	0	0	0	0	0	0	0	0	0	0	1	0	1	0	1	1	0	0	0	0	1	0	0	0	0	1	101	28	Y	N
294	294	A62	A	APair4	M	>89	RH	D	W	U	0	0	0	0	0	0	0	0	1	0	0	0	0	0	0	0	0	0	0	0	0	0	0	1	1	0	0	0	0	0	0	0	0	1	1	63	NA	Y	N
295	295	A63	A	APair4	M	74	OWN	U	M	U	0	0	0	0	0	0	0	0	1	0	0	0	0	0	0	0	0	0	0	0	0	0	0	1	0	0	0	0	0	0	0	0	0	1	1	347	32	Y	Y
296	296	A64	A	APair4	F	37	NH	D	S	Y	0	0	0	1	0	0	0	0	0	0	0	0	0	0	0	0	0	0	0	0	0	0	0	0	0	0	0	0	0	1	0	0	0	0	1	57	59	Y	Y
297	297	A65	A	APair4	F	>89	OWN	D	S	Y	0	0	0	0	0	0	0	0	0	0	0	1	0	0	0	0	0	0	0	0	0	1	0	1	0	0	0	1	0	0	0	1	0	0	1	180	NA	Y	N
298	298	A66	A	APair4	F	27	OWN	I	M	N	0	0	0	0	0	0	0	1	0	0	0	0	0	0	0	0	0	0	0	1	0	0	0	0	0	0	0	0	0	0	0	0	0	0	1	40	31	Y	Y
299	299	A67	A	APair4	M	57	OWN	I	M	N	0	0	0	0	0	0	0	0	0	0	0	0	0	0	0	0	0	0	0	1	0	0	0	0	0	0	0	0	0	0	0	0	0	0	1	91	31	Y	Y
300	300	A68	A	APair4	M	77	RH	I	D	U	0	0	0	0	0	0	0	0	1	0	0	0	0	0	0	0	0	0	0	0	0	0	1	1	1	0	0	0	0	0	1	0	0	0	1	157	43	Y	Y
301	301	A69	A	APair4	M	82	OWN	A	NA	U	0	0	0	0	0	0	0	0	0	0	0	1	0	0	0	0	0	0	0	0	0	0	0	1	0	0	0	0	0	0	0	0	0	0	0	356	31	Y	Y
302	302	A70	A	APair1	F	72	OWN	I	M	N	0	0	0	0	0	0	0	0	0	0	0	0	0	0	0	0	0	0	0	1	0	0	0	0	0	0	0	0	0	1	0	0	0	0	1	78	NA	Y	Y
303	303	A71	A	APair1	M	59	NFA	I	S	U	0	0	0	0	0	0	0	0	0	0	0	0	0	1	0	0	0	0	0	0	0	0	0	0	1	1	0	0	0	0	0	0	0	0	1	64	NA	Y	Y
304	304	A72	A	APair1	M	77	OWN	I	M	N	0	0	0	0	0	0	0	1	0	0	0	0	0	0	0	0	0	0	0	1	0	0	0	0	1	0	0	0	0	1	0	0	0	0	1	77	34	Y	Y
305	305	A73	A	APair1	M	82	OWN	I	W	U	0	0	0	0	0	0	0	0	0	0	0	0	0	0	0	0	0	0	0	1	0	1	0	1	1	0	0	0	0	0	0	0	0	1	1	100	38	Y	Y
306	306	A74	A	APair1	M	59	NH	D	S	U	0	0	0	0	0	0	0	0	0	0	0	0	0	0	0	0	0	0	0	1	0	0	0	0	0	1	0	0	0	0	0	1	0	0	1	73	35	Y	N
307	307	A75	A	APair1	M	79	OWN	D	M	U	0	0	0	0	0	0	1	1	0	0	0	0	0	0	0	0	0	0	0	1	1	1	0	1	1	1	0	1	0	0	0	1	0	0	1	79	44	Y	Y
308	308	A76	A	APair1	M	77	OWN	D	M	N	0	0	0	0	0	0	0	0	0	0	0	0	0	0	0	0	0	0	0	1	0	0	0	1	1	0	0	0	0	1	1	0	0	0	1	185	35	Y	Y
309	309	A77	A	APair1	M	81	NH	D	M	U	0	0	0	1	0	0	0	0	0	0	0	0	0	0	0	0	0	0	0	0	1	1	1	1	1	0	0	0	0	0	1	1	0	0	1	189	19	Y	Y
310	310	A78	A	APair1	F	62	OWN	I	D	U	0	0	0	0	0	0	0	0	0	0	0	0	0	0	0	0	0	0	0	1	0	0	0	0	0	1	1	0	1	0	0	0	0	0	1	171	36	Y	Y
311	311	A79	A	APair1	M	63	NFA	U	S	U	0	0	0	0	0	0	0	0	1	0	0	0	0	0	0	0	0	0	0	0	0	0	0	1	0	1	0	0	0	0	0	0	1	0	1	54	26	Y	N
312	312	A80	A	APair1	M	39	OWN	U	U	U	0	0	0	0	0	0	0	0	0	0	0	0	0	0	0	0	0	0	0	1	0	0	0	0	0	0	0	0	0	0	0	0	0	0	1	84	25	Y	Y
313	313	A81	A	APair1	F	82	RH	D	W	U	0	0	0	0	0	0	0	0	0	0	0	0	1	0	0	0	0	0	0	1	0	0	0	1	0	0	0	1	0	0	0	0	0	0	1	65	35	Y	N
314	314	A82	A	APair1	M	75	OWN	D	M	N	0	0	0	0	0	0	1	1	0	0	0	0	0	0	0	0	0	0	0	1	1	0	1	1	1	0	0	0	0	0	1	0	0	0	1	180	34	Y	Y
315	315	A83	A	APair1	M	53	OWN	U	S	U	0	0	0	0	0	0	0	0	0	0	0	0	0	0	0	1	0	0	0	0	0	0	0	0	1	0	0	0	0	0	1	0	0	0	1	896	26	Y	Y
316	316	A84	A	APair1	M	88	RH	U	D	U	0	0	0	0	0	0	1	1	0	0	0	0	0	0	0	0	0	0	0	1	0	0	1	1	1	0	0	0	0	0	0	0	0	1	1	149	29	Y	Y
317	317	A85	A	APair1	F	70	OWN	I	M	N	0	0	0	1	0	0	0	0	0	0	0	0	0	0	0	0	0	0	0	0	0	0	0	0	0	0	0	0	0	0	0	0	0	0	1	75	25	Y	Y
318	318	A86	A	APair1	F	81	OWN	I	S	N	0	0	0	0	0	0	0	0	0	0	0	0	0	0	0	0	0	0	0	1	0	0	0	1	1	0	1	0	0	0	0	0	0	0	1	NA	NA	Y	Y
319	319	A87	A	APair1	F	76	OWN	I	M	N	1	0	0	0	0	0	0	0	0	0	0	0	0	0	0	0	0	0	0	0	0	0	0	0	0	0	1	0	0	1	0	0	0	0	1	79	42	Y	Y
320	320	A88	A	APair1	F	>89	OWN	A	W	N	0	0	0	0	0	0	0	0	0	0	0	0	0	1	0	0	0	0	0	0	0	0	1	1	0	0	0	0	1	0	0	0	0	0	1	89	28	Y	Y
321	321	B1	B	BPairC	F	67	OWN	I	U	Y	1	0	0	0	0	0	0	0	0	0	0	1	1	0	0	0	0	0	0	1	0	1	0	1	1	1	0	0	0	0	0	0	0	0	1	135	NA	Y	N
322	322	B2	B	BPairC	M	68	OWN	I	M	Y	0	0	0	0	0	0	0	0	0	0	0	0	0	0	0	0	0	0	0	1	0	0	0	1	0	0	0	0	0	0	0	0	0	0	1	86	NA	Y	Y
323	323	B3	B	BPairC	M	75	OWN	D	M	Y	1	0	0	0	0	0	0	0	0	0	0	0	0	0	0	0	0	0	0	0	0	1	0	1	0	0	0	0	0	0	0	0	0	0	1	78	35	N	Y
324	324	B4	B	BPairC	M	>89	NH	D	D	Y	0	0	0	0	0	1	0	0	0	0	0	0	0	0	0	0	0	1	0	0	0	0	0	0	0	0	0	1	0	1	0	1	0	0	1	103	38	Y	N
325	325	B5	B	BPairC	M	67	OWN	A	M	Y	0	0	0	0	0	0	0	0	0	0	0	0	1	0	0	1	1	0	0	1	0	1	0	0	1	0	0	0	0	0	0	0	0	0	1	60	22	Y	N
326	326	B6	B	BPairC	F	73	OWN	A	W	Y	0	0	0	0	1	0	0	0	0	0	0	0	0	0	0	0	0	0	0	0	0	0	0	0	1	1	0	0	0	1	0	0	0	0	1	90	23	Y	N
327	327	B7	B	BPairC	F	64	OWN	I	S	N	0	0	0	0	0	0	0	0	0	0	0	0	0	0	0	0	0	0	0	1	0	0	0	0	0	1	0	0	0	0	0	1	0	0	1	58	31	Y	Y
328	328	B8	B	BPairC	M	30	OWN	I	M	Y	0	0	0	0	0	0	0	0	0	0	0	0	0	0	0	0	0	0	0	1	0	0	0	0	0	0	0	0	0	0	0	0	0	0	1	45	19	Y	Y
329	329	B9	B	BPairC	F	81	OWN	I	M	N	0	0	0	0	0	0	0	0	0	0	0	0	0	1	0	0	0	0	0	0	0	0	0	0	0	0	0	0	0	1	0	0	0	0	1	97	26	Y	N
330	330	B10	B	BPairC	M	76	OWN	D	W	Y	0	0	0	0	0	0	0	0	0	0	1	0	0	0	1	0	0	0	0	0	1	1	0	1	1	0	0	1	0	1	1	0	0	0	1	192	27	Y	N
331	331	B11	B	BPairC	F	69	OWN	D	M	Y	0	0	0	1	0	0	0	0	0	0	0	0	0	1	0	0	0	0	0	1	0	1	0	0	0	0	0	0	0	0	0	0	0	0	1	55	21	Y	Y
332	332	B12	B	BPairC	M	88	RH	A	W	Y	1	0	0	1	0	0	0	0	0	0	0	0	0	0	0	0	0	0	0	0	0	0	1	1	0	0	0	0	1	1	0	0	0	0	1	69	NA	Y	N
333	333	B13	B	BPairC	M	74	OWN	I	M	Y	0	0	0	0	0	0	1	1	0	0	0	1	0	0	0	0	0	0	0	1	1	1	0	0	0	0	0	0	0	1	0	1	0	0	0	180	25	Y	Y
334	334	B14	B	BPairC	F	82	OWN	A	W	Y	0	0	0	1	0	0	0	0	0	0	0	1	0	0	0	0	0	0	0	1	0	0	0	1	1	0	0	0	0	0	0	0	0	1	1	185	20	Y	N
335	335	B15	B	BPairC	F	76	OWN	A	M	Y	0	0	1	1	0	0	0	0	0	0	0	0	1	0	0	0	0	0	0	1	0	0	0	1	0	1	0	0	0	1	0	0	0	0	1	102	30	Y	N
336	336	B16	B	BPairC	F	45	OWN	I	S	Y	0	0	0	0	1	0	0	0	0	0	0	0	0	0	0	0	0	1	0	1	1	0	0	0	1	0	0	0	0	0	1	0	1	0	1	163	NA	Y	Y
337	337	B17	B	BPairC	F	48	OWN	I	S	U	1	0	0	0	0	0	0	0	0	0	0	0	0	0	0	0	0	0	0	0	0	0	0	1	1	0	0	0	0	0	1	0	0	0	1	209	NA	Y	Y
338	338	B18	B	BPairC	F	21	OTH	D	S	U	0	0	0	0	0	0	0	0	0	0	0	0	0	0	0	0	0	0	0	1	0	0	0	0	0	0	0	0	0	0	0	0	0	0	1	155	32	Y	Y
339	339	B19	B	BPairA	M	81	OWN	I	M	Y	0	0	0	0	0	1	0	0	0	0	0	0	1	0	0	0	0	0	0	1	0	0	0	1	0	0	1	0	0	0	0	0	0	0	1	79	34	Y	Y
340	340	B20	B	BPairA	F	67	OWN	I	M	Y	0	0	0	0	0	0	0	0	0	0	0	0	0	0	0	0	1	0	0	1	0	1	0	1	1	0	0	0	0	1	0	1	0	0	1	54	33	Y	N
341	341	B21	B	BPairA	M	77	OWN	A	W	Y	0	0	0	0	0	0	0	0	0	0	0	0	0	0	0	0	1	0	0	1	0	1	0	0	0	0	0	0	0	1	1	0	0	0	1	134	31	Y	N
342	342	B22	B	BPairA	M	82	OWN	D	W	Y	0	0	0	0	0	0	0	0	0	0	0	0	0	0	0	0	0	1	0	0	0	0	0	0	1	0	0	1	0	1	0	0	0	0	0	103	NA	Y	N
343	343	B23	B	BPairA	F	83	NH	D	U	Y	0	0	0	0	1	0	0	0	0	0	0	0	0	0	0	0	0	0	0	0	0	0	0	1	0	0	0	0	0	0	0	1	0	0	1	70	NA	Y	N
344	344	B24	B	BPairA	M	58	OWN	A	M	Y	0	0	0	0	0	0	0	0	0	0	0	0	0	0	0	0	0	0	0	1	0	0	0	1	0	0	1	0	0	0	0	0	0	0	1	61	22	Y	Y
345	345	B25	B	BPairA	F	60	OWN	D	M	Y	0	0	0	0	0	0	0	0	0	0	0	0	0	0	1	1	0	0	0	1	0	0	0	0	1	0	0	0	1	0	0	0	1	0	1	69	27	Y	Y
346	346	B26	B	BPairA	M	40	OWN	I	S	Y	0	0	0	0	1	0	0	0	0	0	0	0	0	0	0	0	0	0	0	0	0	0	0	0	0	0	0	0	0	0	0	0	1	0	1	63	33	Y	Y
347	347	B27	B	BPairA	M	73	OWN	D	M	Y	0	0	0	0	0	0	0	0	1	0	0	0	0	0	0	0	0	0	0	0	0	0	0	0	0	0	0	0	0	0	0	1	0	0	1	66	NA	Y	N
348	348	B28	B	BPairA	M	75	OWN	A	U	Y	1	0	0	0	0	0	0	0	0	0	0	1	0	0	0	0	0	0	0	0	1	0	0	1	1	1	0	0	0	0	0	0	0	0	1	179	26	Y	N
349	349	B29	B	BPairA	F	62	OWN	I	M	Y	0	0	0	0	0	0	0	0	0	0	0	0	0	0	0	0	0	0	0	1	0	0	0	0	0	0	0	0	0	0	0	0	0	0	1	85	40	Y	Y
350	350	B30	B	BPairA	M	66	OWN	A	U	Y	0	0	0	0	0	0	0	0	0	0	0	1	1	0	0	0	0	1	0	1	0	0	0	1	0	0	0	0	0	1	1	0	0	0	1	257	32	Y	Y
351	351	B31	B	BPairA	M	85	OWN	A	M	Y	0	0	0	1	0	0	0	0	0	0	0	1	0	0	0	0	0	1	0	1	0	0	0	1	0	0	0	0	0	0	1	0	0	0	1	338	15	Y	N
352	352	B32	B	BPairA	M	86	OWN	I	M	Y	0	0	0	0	0	0	0	0	0	0	0	1	0	1	0	0	0	0	0	0	1	1	0	1	1	0	0	0	0	0	0	1	0	0	1	140	32	Y	N
353	353	B33	B	BPairA	F	75	OWN	I	M	Y	0	0	0	0	0	1	0	0	0	0	0	1	1	0	0	0	0	0	0	0	0	0	0	1	1	0	0	0	0	0	0	0	0	0	1	140	21	Y	Y
354	354	B34	B	BPairA	F	49	OWN	I	M	Y	0	0	0	0	0	0	0	0	0	0	0	0	0	0	0	0	0	0	0	1	0	0	0	0	0	0	0	0	1	0	0	0	0	0	1	125	15	Y	Y
355	355	B35	B	BPairA	M	85	OWN	I	M	Y	0	0	0	0	0	0	0	1	0	0	0	0	0	0	0	0	0	0	0	1	0	0	0	1	0	0	0	0	0	0	0	0	0	0	1	91	NA	Y	N
356	356	B36	B	BPairA	M	63	OWN	I	M	Y	0	0	0	0	0	0	0	0	0	0	0	0	0	0	0	0	0	0	0	1	0	0	0	0	1	0	0	0	1	1	0	0	0	0	1	84	39	Y	Y
357	357	B37	B	BPairA	F	75	NH	D	M	Y	0	0	0	1	0	0	0	1	0	0	0	0	0	0	0	0	0	0	0	1	0	0	0	1	0	0	0	0	0	1	0	0	0	1	1	44	NA	Y	N
358	358	B38	B	BPairA	M	85	OWN	I	W	Y	0	0	0	0	0	0	0	0	0	0	0	1	0	0	0	0	0	1	0	0	0	1	0	1	0	0	0	0	0	1	1	0	0	0	1	447	NA	Y	N
359	359	B39	B	BPairA	M	77	RH	A	M	Y	0	0	0	0	0	0	0	0	0	0	0	0	0	0	0	0	0	1	0	0	0	0	0	1	0	0	0	0	0	0	0	0	0	0	1	97	27	Y	Y
360	360	B40	B	BPairA	M	76	OWN	I	M	Y	0	0	0	0	0	0	0	0	0	0	0	0	0	0	0	0	0	0	0	1	0	1	0	1	0	0	0	0	1	1	1	0	0	1	1	518	34	Y	Y
361	361	B41	B	BPairA	M	74	OWN	A	M	Y	0	0	0	0	0	0	1	1	0	0	0	0	0	0	0	0	0	0	0	1	0	0	0	0	0	0	0	0	0	0	0	0	0	0	1	113	25	Y	Y
362	362	B42	B	BPairA	F	64	OWN	A	M	Y	1	0	0	0	0	0	0	0	0	0	0	0	0	0	0	1	0	0	0	1	0	1	0	0	1	1	0	0	1	0	0	1	0	0	1	83	37	Y	Y
363	363	B43	B	BPairA	F	59	OWN	I	U	Y	0	0	0	0	0	1	0	1	0	0	0	1	0	0	0	0	0	0	0	1	1	0	0	1	0	0	0	0	0	0	1	0	0	0	1	132	NA	Y	Y
364	364	B44	B	BPairD	F	>89	OWN	D	W	Y	1	0	0	0	0	0	0	0	0	0	0	0	0	0	0	0	0	0	0	0	1	1	0	1	0	1	0	0	0	0	0	0	0	0	1	61	35	Y	N
365	365	B45	B	BPairD	F	59	OWN	I	M	Y	0	0	0	0	0	0	0	0	0	0	0	0	0	1	0	0	0	0	0	0	0	0	0	0	0	0	0	0	0	0	0	0	0	0	1	73	24	Y	Y
366	366	B46	B	BPairD	M	77	OWN	D	M	Y	1	0	0	0	0	0	0	0	0	0	0	0	0	0	0	0	0	1	0	0	0	1	1	1	1	1	0	0	0	0	1	0	0	0	1	629	27	Y	N
367	367	B47	B	BPairD	F	>89	NH	D	U	Y	0	0	0	0	0	0	0	0	0	0	0	0	0	0	1	0	0	1	0	1	1	1	0	1	0	0	0	1	0	1	0	0	0	0	1	107	30	Y	N
368	368	B48	B	BPairD	F	85	RH	A	W	Y	0	0	0	0	0	0	0	0	0	0	0	0	0	0	0	0	0	1	1	0	0	0	0	1	0	0	0	1	0	0	0	0	0	0	1	122	NA	Y	N
369	369	B49	B	BPairD	F	76	OWN	I	D	U	0	0	0	0	0	1	1	1	0	0	0	1	1	0	0	0	0	0	0	1	0	0	0	1	1	0	0	0	1	0	0	0	0	0	1	251	31	Y	N
370	370	B50	B	BPairD	F	52	OWN	I	D	U	0	0	0	0	0	0	1	1	0	0	0	0	0	0	0	0	0	0	0	1	0	0	0	0	1	0	0	0	0	0	0	0	0	0	1	82	26	Y	N
371	371	B51	B	BPairD	F	87	OWN	D	U	Y	0	0	1	0	0	0	0	0	0	0	0	0	0	0	0	0	0	0	0	0	1	0	1	1	0	1	0	0	0	1	0	0	0	0	1	95	33	Y	N
372	372	B52	B	BPairD	M	60	OWN	D	S	Y	0	0	0	0	0	0	1	1	0	0	0	0	0	0	0	0	0	0	0	1	0	1	0	1	0	0	0	0	0	0	1	0	0	0	1	966	22	N	Y
373	373	B53	B	BPairD	M	25	NFA	I	S	U	0	0	0	0	0	0	0	0	0	0	0	0	0	0	0	0	0	0	0	1	0	0	0	0	0	0	0	0	0	0	0	0	0	0	1	73	38	Y	Y
374	374	B54	B	BPairD	M	83	OWN	I	M	Y	0	0	0	0	0	1	1	1	0	0	0	0	0	0	0	0	0	0	0	1	0	1	0	1	0	0	0	0	0	0	0	0	0	0	1	108	28	N	Y
375	375	B55	B	BPairD	M	71	OTH	I	M	Y	0	0	0	0	0	0	0	0	0	0	0	1	1	0	0	0	0	0	0	1	0	1	1	1	1	0	0	0	0	0	0	0	0	1	1	175	NA	N	Y
376	376	B56	B	BPairD	M	64	OWN	I	M	Y	0	0	0	1	0	0	0	0	0	0	0	0	0	0	0	0	0	0	0	0	0	0	0	1	0	0	0	0	0	1	0	0	0	0	1	260	19	Y	Y
377	377	B57	B	BPairD	F	78	OWN	I	W	U	0	0	1	0	0	0	0	0	0	0	0	0	0	0	0	0	0	0	0	0	0	0	0	1	0	1	1	0	1	0	0	0	0	0	1	75	38	Y	Y
378	378	B58	B	BPairD	F	68	OWN	A	U	Y	0	0	0	0	0	0	0	0	0	0	0	1	1	0	0	0	0	0	0	1	1	0	0	1	1	0	0	0	0	1	0	0	0	0	1	259	NA	Y	N
379	379	B59	B	BPairD	M	36	OWN	I	S	U	0	0	0	0	0	1	1	1	0	0	0	0	0	0	0	0	0	0	0	1	0	0	0	0	0	0	0	0	0	0	0	0	0	0	1	98	24	N	Y
380	380	B60	B	BPairD	F	84	OWN	I	M	Y	0	0	0	0	0	0	0	0	0	0	0	0	0	0	1	0	0	0	0	1	0	0	0	0	0	0	0	0	1	0	0	0	0	0	1	107	20	Y	N
381	381	B61	B	BPairD	F	>89	RH	A	W	Y	1	0	0	0	0	0	0	0	0	0	0	0	0	0	0	0	0	1	0	0	1	0	0	1	0	0	0	0	0	0	1	0	0	0	1	134	28	Y	N
382	382	B62	B	BPairD	M	34	OWN	I	M	Y	0	0	0	0	0	0	0	0	0	0	0	0	0	1	0	0	0	0	0	1	0	0	0	0	0	0	0	0	0	0	0	0	0	0	1	77	33	Y	Y
383	383	B63	B	BPairD	M	54	OWN	I	S	Y	0	0	0	0	0	0	0	0	0	0	0	1	1	0	0	0	0	0	0	1	0	0	0	0	1	0	0	0	1	0	0	0	0	0	1	132	30	Y	Y
384	384	B64	B	BPairD	M	87	OWN	I	M	Y	0	0	0	0	0	0	0	0	0	0	0	1	0	1	0	0	0	0	0	1	0	0	0	0	0	0	0	0	0	1	0	0	0	0	1	120	23	Y	N
385	385	B65	B	BPairD	M	81	OWN	A	W	Y	0	0	0	0	0	0	0	0	0	0	0	1	1	0	1	0	0	0	0	1	0	1	1	1	0	0	0	0	0	0	0	0	0	0	1	335	28	Y	Y
386	386	B66	B	BPairD	M	55	OWN	I	S	Y	0	0	0	0	0	0	0	0	0	0	0	0	1	0	0	0	0	0	0	1	0	0	0	0	0	0	0	0	1	0	0	0	0	0	1	42	32	Y	Y
387	387	B68	B	BPairD	F	60	OWN	A	M	Y	0	0	0	0	0	0	0	0	0	0	0	0	0	0	0	0	0	1	0	1	0	0	0	1	1	1	0	0	1	0	0	0	0	0	1	63	22	N	Y
388	388	B69	B	BPairD	M	77	OWN	A	M	Y	0	1	0	0	0	0	0	0	0	0	0	0	0	0	0	0	0	0	0	0	0	1	0	0	0	0	0	0	0	1	0	0	0	0	1	96	23	Y	N
389	389	B70	B	BPairD	F	54	OWN	D	W	Y	0	0	0	0	0	0	1	0	0	0	0	0	0	0	0	0	0	0	0	1	0	0	0	0	0	0	0	0	0	1	0	0	0	0	1	53	NA	Y	N
390	390	B71	B	BPairD	M	65	OWN	I	S	Y	0	1	0	0	0	0	0	1	0	0	0	0	0	0	0	0	0	1	0	1	0	0	0	1	0	0	0	0	0	1	1	0	0	0	1	1399	34	Y	N
391	391	B72	B	BPairD	M	62	OWN	I	S	U	0	0	0	0	0	0	0	0	0	0	0	0	0	0	0	0	0	1	0	1	0	0	0	0	0	0	0	0	0	0	0	0	1	0	1	109	21	N	Y
392	392	B73	B	BPairB	F	>89	OWN	I	W	Y	0	0	0	0	0	0	1	0	0	0	0	0	1	0	0	0	0	1	0	0	0	1	0	1	1	0	0	0	0	1	1	0	0	0	1	154	33	Y	N
393	393	B74	B	BPairB	M	75	NH	D	M	Y	0	0	0	1	0	0	0	0	0	0	0	1	0	0	0	0	0	1	0	0	0	0	0	0	0	0	0	1	0	0	0	0	0	0	1	192	NA	Y	N
394	394	B75	B	BPairB	M	66	OWN	A	S	Y	0	0	0	0	0	0	0	0	0	0	0	1	0	0	0	0	0	0	0	1	1	1	0	0	1	0	0	0	0	0	1	0	0	0	1	193	29	Y	Y
395	395	B76	B	BPairB	M	58	OTH	I	D	Y	0	0	0	0	0	0	0	0	0	0	0	0	1	0	0	0	0	0	0	1	0	0	0	1	1	0	0	0	0	0	0	0	1	0	1	76	30	Y	Y
396	396	B77	B	BPairB	M	57	NH	D	S	U	0	0	0	1	0	0	0	0	0	0	0	0	0	0	0	0	0	0	0	0	0	0	0	0	0	0	0	0	0	0	0	0	0	1	1	109	NA	N	Y
397	397	B78	B	BPairB	M	69	OWN	D	D	U	0	0	0	0	0	1	0	1	0	0	0	0	0	0	0	0	0	0	0	1	1	0	0	0	1	0	0	0	0	0	0	0	0	0	1	129	27	Y	Y
398	398	B79	B	BPairB	F	57	OWN	I	S	U	0	0	0	0	0	0	0	1	0	0	0	0	0	0	0	0	0	0	0	1	0	0	0	0	0	1	1	0	1	0	0	0	0	0	1	36	NA	N	Y
399	399	B80	B	BPairB	F	35	OTH	I	M	Y	0	0	0	0	0	0	0	1	0	0	0	0	0	0	0	0	0	0	0	1	0	0	0	0	0	0	0	0	1	0	0	0	0	1	1	45	29	Y	Y
400	400	B81	B	BPairB	F	66	OWN	I	M	Y	0	0	0	1	0	0	0	0	0	0	0	0	0	0	1	0	0	1	0	1	0	0	0	1	0	0	0	0	1	0	0	0	0	0	1	52	NA	U	Y
401	401	B82	B	BPairB	F	76	OWN	A	D	Y	0	0	0	1	0	0	0	0	0	0	0	0	0	0	1	0	0	0	0	1	0	0	0	0	0	0	1	0	0	0	0	0	0	1	1	73	NA	Y	Y
402	402	B83	B	BPairB	F	>89	OWN	I	W	Y	1	0	0	0	0	0	0	0	0	0	0	1	0	0	0	0	0	0	0	0	1	0	0	1	0	0	0	0	1	0	0	1	0	0	1	246	33	Y	N
403	403	B84	B	BPairB	M	55	OWN	I	M	Y	0	0	0	0	0	0	0	0	0	0	0	1	0	0	0	0	0	0	0	1	0	0	0	0	0	0	0	0	0	1	0	0	1	0	1	208	36	Y	Y
404	404	B85	B	BPairB	F	44	OWN	I	M	Y	1	1	0	1	0	0	0	1	0	0	0	0	0	0	0	0	0	0	0	1	0	0	0	0	1	0	0	0	1	0	0	0	1	0	1	87	16	Y	Y
405	405	B86	B	BPairB	F	69	OWN	I	M	Y	0	0	0	0	0	0	1	1	0	0	0	1	1	0	0	0	0	0	0	1	0	0	0	1	1	0	0	0	0	0	0	0	0	0	1	127	22	Y	N
406	406	B87	B	BPairB	F	89	OWN	I	W	Y	0	0	0	0	0	1	0	0	0	0	1	0	0	0	1	0	0	0	0	0	0	0	1	1	0	0	0	0	0	1	0	1	0	0	1	57	NA	Y	N
407	407	B88	B	BPairB	F	>89	RH	I	W	Y	1	0	0	0	0	0	0	0	0	0	0	0	1	0	0	0	0	0	0	0	0	1	0	0	0	0	0	0	0	1	0	1	0	1	1	70	NA	Y	N
408	408	B89	B	BPairB	M	74	OWN	I	W	U	0	0	0	1	0	0	0	0	0	0	0	0	0	0	0	0	0	0	0	0	0	1	0	0	0	1	0	0	0	0	0	0	0	0	1	107	33	Y	N
409	409	B90	B	BPairB	M	76	OWN	D	M	Y	0	0	0	1	0	0	0	0	0	0	0	1	0	0	0	0	0	0	0	0	0	1	0	0	1	0	0	0	0	0	0	0	0	0	1	427	24	Y	Y
410	410	B91	B	BPairB	F	83	OWN	I	W	Y	0	0	0	0	0	0	0	0	0	0	0	0	0	0	0	0	0	0	0	1	0	1	0	0	0	0	0	0	0	0	1	0	0	0	1	130	26	Y	Y
411	411	B92	B	BPairB	M	>89	OWN	D	W	Y	0	0	0	0	0	1	0	1	0	0	0	0	0	0	0	0	0	0	0	1	0	1	0	0	0	0	0	0	0	1	0	0	0	0	1	103	NA	Y	N
412	412	B93	B	BPairB	M	86	OWN	I	D	Y	0	0	0	0	0	0	0	0	0	0	0	1	0	0	1	0	0	0	0	1	1	1	1	1	1	0	0	0	0	0	0	0	0	1	1	104	32	Y	N
413	413	B94	B	BPairB	F	88	RH	D	W	Y	0	0	0	1	0	0	0	0	0	0	0	0	1	0	0	0	0	0	0	1	0	0	0	1	0	1	1	1	0	1	0	0	0	0	1	94	NA	Y	N
414	414	B95	B	BPairB	F	>89	NH	D	W	Y	0	0	0	0	0	0	0	0	0	0	0	0	0	1	0	0	0	0	0	0	0	0	0	1	1	0	0	1	0	0	0	1	0	0	1	80	18	Y	N
415	415	B96	B	BPairB	M	54	OWN	I	D	Y	0	0	0	0	0	0	0	0	0	0	0	0	0	0	0	0	0	0	0	1	0	0	0	0	0	0	0	0	0	0	1	0	0	0	1	674	23	Y	Y
416	416	B97	B	BPairB	M	79	OWN	A	M	Y	0	0	0	0	0	0	0	0	0	0	0	0	0	0	0	0	0	0	0	1	0	1	0	0	0	1	0	1	0	0	0	0	0	1	0	67	NA	N	Y
417	417	B98	B	BPairB	M	61	OWN	I	M	Y	0	0	0	0	0	0	0	0	0	0	0	0	0	1	0	0	0	0	0	1	0	0	0	1	0	0	0	0	0	0	0	0	0	0	1	96	14	Y	Y
418	418	B99	B	BPairB	F	70	OWN	I	M	Y	0	0	0	0	0	0	0	0	0	0	0	1	1	0	1	0	0	0	0	1	0	1	0	1	1	0	0	0	0	1	0	1	0	0	1	167	27	N	Y
419	419	B100	B	BPairB	F	32	NFA	I	S	M	0	0	0	0	0	0	0	1	0	0	0	1	0	0	0	0	0	0	0	1	0	0	0	0	0	0	0	0	0	0	0	0	0	0	1	104	19	Y	Y
420	420	C1	C	CPair2	F	34	OWN	I	S	U	0	0	0	0	0	0	0	1	0	0	0	0	0	0	0	0	0	0	0	1	0	0	0	0	0	0	0	0	0	0	0	0	0	1	1	78	26	U	Y
421	421	C2	C	CPair2	M	66	OWN	U	D	U	0	0	0	1	0	0	0	0	0	0	0	0	0	0	0	0	0	0	0	1	0	0	0	1	1	0	0	0	1	0	1	0	1	0	1	40	28	N	Y
422	422	C3	C	CPair2	F	77	OWN	D	M	U	1	0	0	0	0	0	0	1	0	0	0	0	0	0	0	1	1	0	0	1	1	1	0	1	0	0	0	0	0	1	0	1	0	0	0	168	38	Y	N
423	423	C4	C	CPair2	F	>89	NH	U	U	U	0	0	0	0	0	0	0	1	0	0	0	0	0	0	0	0	0	0	0	1	0	0	0	1	0	0	0	1	1	0	0	0	0	0	1	54	35	N	N
424	424	C5	C	CPair2	M	67	OWN	U	S	U	0	0	0	0	0	0	0	0	0	0	0	0	0	0	1	0	0	0	0	1	1	1	0	0	1	0	0	0	0	0	1	0	0	0	1	299	37	U	Y
425	425	C6	C	CPair2	M	51	OWN	U	M	N	0	0	0	0	0	0	0	0	0	0	0	0	0	0	0	0	0	0	0	1	0	1	0	1	0	0	0	0	0	0	0	0	0	1	1	100	46	U	Y
426	426	C7	C	CPair2	F	86	OWN	U	U	U	0	0	0	0	0	0	0	0	0	0	0	0	0	0	1	0	0	0	0	0	0	0	0	0	1	0	1	0	0	1	0	1	0	0	1	78	34	Y	N
427	427	C8	C	CPair2	F	18	OWN	U	U	U	0	0	0	0	0	0	0	0	0	0	0	0	0	0	0	0	0	0	0	1	0	0	0	0	0	0	0	0	0	0	0	0	0	0	1	72	47	Y	Y
428	428	C9	C	CPair2	F	71	OWN	U	U	U	0	0	0	0	0	0	0	1	0	0	0	0	0	0	0	0	1	0	0	1	0	0	0	0	0	0	0	0	0	1	0	0	0	0	1	66	36	Y	Y
429	429	C10	C	CPair2	M	52	OWN	U	M	U	0	0	0	0	0	0	0	0	0	0	0	0	0	0	0	0	1	0	0	0	0	0	0	0	0	0	0	0	1	1	0	0	0	0	1	57	35	Y	N
430	430	C11	C	CPair2	M	42	OWN	U	S	U	0	0	0	0	0	0	0	0	0	0	0	0	0	0	0	0	0	0	0	1	0	0	0	0	0	0	0	0	0	0	0	0	0	0	1	60	41	Y	Y
431	431	C12	C	CPair2	F	35	OWN	U	S	U	0	0	0	0	0	0	0	0	0	0	0	0	0	0	0	0	0	0	0	1	0	0	0	0	0	0	0	0	0	0	0	0	1	0	1	63	NA	Y	Y
432	432	C13	C	CPair2	F	83	OWN	U	S	U	0	0	0	0	0	0	0	0	0	0	1	0	0	0	0	0	0	0	0	0	0	0	0	1	1	0	0	0	0	0	1	1	0	0	1	263	34	Y	Y
433	433	C14	C	CPair2	F	82	OWN	U	D	U	1	0	0	0	0	0	0	0	0	0	0	0	0	0	0	0	0	0	0	1	1	1	0	0	0	0	0	0	0	1	0	0	0	0	1	71	29	Y	Y
434	434	C15	C	CPair2	F	>89	OWN	U	W	U	0	0	0	0	0	0	0	0	0	0	0	0	0	0	1	0	0	0	0	0	0	0	0	1	0	0	0	0	0	0	0	0	0	0	1	74	NA	Y	N
435	435	C16	C	CPair2	M	82	OWN	U	S	U	0	0	0	0	0	0	0	0	0	0	0	0	0	0	0	1	0	0	0	0	0	0	0	1	0	0	0	0	0	0	0	0	0	0	1	278	34	Y	Y
436	436	C17	C	CPair2	F	68	OWN	U	M	U	0	0	0	0	0	0	0	0	0	0	0	0	0	0	0	0	1	0	0	1	0	0	0	0	0	0	0	0	0	0	0	0	0	0	1	56	36	Y	Y
437	437	C18	C	CPair3	M	>89	OWN	U	M	U	1	0	0	0	0	0	0	0	0	0	0	1	0	0	0	0	0	0	0	0	0	1	0	1	1	0	0	1	0	0	1	0	0	0	1	408	NA	Y	N
438	438	C19	C	CPair3	M	73	NH	D	U	U	0	0	0	0	0	1	0	0	0	0	0	0	0	0	1	0	0	0	0	0	0	0	0	1	1	0	0	1	0	1	0	0	0	1	1	389	38	Y	N
439	439	C20	C	CPair3	M	83	OWN	U	D	U	0	0	0	0	0	0	0	0	0	0	0	0	0	0	1	0	0	0	0	0	0	0	0	0	0	0	0	0	0	0	0	1	0	0	1	79	39	Y	Y
440	440	C21	C	CPair3	M	32	OWN	U	S	U	0	0	0	0	0	0	0	1	0	0	0	0	0	0	0	0	0	0	0	1	0	0	0	0	0	0	0	0	0	0	0	0	0	0	1	45	29	Y	Y
441	441	C22	C	CPair3	F	>89	OWN	U	S	U	0	0	0	0	0	0	0	0	0	0	0	0	0	0	1	1	0	0	0	0	0	0	0	1	0	0	0	1	0	0	0	1	0	0	1	100	33	Y	N
442	442	C23	C	CPair3	F	>89	OWN	U	W	U	0	0	0	0	0	0	0	0	0	0	0	0	0	0	0	0	1	0	0	0	0	0	0	0	0	0	0	0	0	1	0	0	0	0	0	150	30	Y	Y
443	443	C24	C	CPair3	M	>89	OWN	U	M	Y	0	0	0	0	0	0	0	0	0	0	0	0	0	0	1	0	0	0	0	0	0	0	0	1	0	0	0	1	0	0	0	0	0	0	1	84	35	Y	N
444	444	C25	C	CPair3	F	71	OWN	U	S	U	0	0	0	0	0	0	0	0	0	0	0	0	0	0	0	0	0	0	0	1	0	0	0	0	0	0	0	0	0	0	0	0	0	0	1	56	52	N	Y
445	445	C26	C	CPair3	M	60	OWN	U	S	U	0	0	0	0	0	0	0	0	0	1	0	0	0	0	0	0	0	0	0	1	0	0	0	0	0	0	0	0	0	0	0	0	0	0	1	67	34	Y	Y
446	446	C27	C	CPair3	F	86	OWN	U	M	U	1	0	0	0	0	0	0	0	0	0	0	0	0	0	1	0	0	0	0	1	0	0	0	1	0	0	0	0	0	0	1	1	0	1	1	244	NA	Y	Y
447	447	C28	C	CPair3	F	53	OWN	U	M	U	0	0	0	0	0	0	0	0	0	0	0	0	0	0	0	0	0	0	0	1	0	0	0	0	0	0	0	0	0	1	0	0	0	0	1	49	37	Y	N
448	448	C29	C	CPair3	F	81	OWN	U	M	U	0	0	0	0	0	0	0	0	0	0	0	0	0	0	0	1	0	0	0	1	0	0	0	1	1	0	0	0	0	1	0	1	0	0	1	149	27	Y	Y
449	449	C30	C	CPair3	M	74	OWN	U	S	U	0	0	0	0	0	0	0	0	0	0	0	0	0	0	0	0	1	1	0	1	0	0	0	1	0	0	0	0	0	1	0	1	0	0	0	127	24	U	Y
450	450	C31	C	CPair3	F	65	OWN	U	W	U	0	0	0	0	0	0	0	0	0	0	0	0	0	0	0	0	0	1	0	0	0	0	0	0	0	1	0	0	0	1	0	1	0	0	1	148	36	Y	N
451	451	C32	C	CPair3	M	64	OWN	U	M	U	0	0	0	0	0	0	0	0	0	0	0	0	0	0	0	0	0	0	0	1	0	0	0	0	0	0	0	0	0	1	0	0	0	0	0	139	41	Y	Y
452	452	C33	C	CPair3	M	54	OWN	U	M	U	0	0	0	0	0	0	0	0	0	0	0	0	0	0	0	0	1	0	0	1	0	0	0	0	0	0	0	0	0	0	0	0	0	0	1	83	20	Y	Y
453	453	C35	C	CPair3	NA	>89	OWN	NA	NA	U	0	0	0	0	0	0	0	0	0	0	0	0	0	0	0	0	0	0	0	0	0	0	0	0	0	0	0	0	0	0	0	0	0	0	0	NA	NA	NA	NA
454	454	C36	C	CPair4	F	88	OWN	U	U	U	0	0	0	0	0	0	0	0	0	0	0	0	0	0	0	0	0	0	0	1	0	0	0	1	0	0	0	0	0	0	0	0	0	0	1	225	35	U	Y
455	455	C37	C	CPair4	F	74	OWN	U	M	U	0	0	0	0	0	0	0	0	0	0	0	0	0	0	0	0	0	0	0	1	0	0	0	0	0	0	0	0	0	0	0	0	0	0	0	199	34	N	Y
456	456	C38	C	CPair4	F	78	NH	U	S	U	0	0	0	0	0	0	0	0	0	0	0	0	0	1	0	0	0	0	0	1	1	0	0	0	1	0	0	0	0	0	0	0	0	0	1	135	35	Y	Y
457	457	C39	C	CPair4	NA	>89	OWN	U	U	U	0	0	0	0	0	0	0	0	0	0	0	0	0	0	0	0	1	0	0	1	0	0	0	1	1	0	0	0	0	1	0	0	0	0	0	117	31	Y	N
458	458	C40	C	CPair4	F	28	OWN	U	S	U	0	0	0	0	0	0	0	0	0	0	0	0	0	0	0	0	0	0	0	1	0	0	0	0	0	0	0	0	1	0	0	0	0	0	1	59	45	U	Y
459	459	C41	C	CPair4	F	52	OWN	U	S	U	0	0	0	0	0	0	0	0	0	0	0	0	0	0	0	1	1	0	0	0	0	0	0	0	0	0	0	0	1	1	0	0	0	0	1	58	39	Y	N
460	460	C42	C	CPair4	M	28	OWN	U	S	U	0	0	0	0	0	0	0	0	0	0	0	0	0	0	0	0	0	0	0	1	0	0	0	0	0	0	0	0	0	0	0	0	0	0	1	73	36	Y	Y
461	461	C43	C	CPair4	M	75	OWN	U	M	U	0	0	0	0	0	0	0	0	0	0	1	0	0	0	1	0	0	0	0	0	0	1	0	0	0	0	0	0	0	0	0	0	0	0	1	266	42	Y	Y
462	462	C44	C	CPair1	M	83	OWN	U	M	U	0	0	0	0	0	0	0	0	0	0	0	0	0	0	1	0	0	0	0	0	0	0	0	1	0	0	0	1	0	0	0	0	0	0	1	97	NA	Y	Y
463	463	C45	C	CPair1	F	>89	OWN	U	U	U	0	0	0	0	0	0	0	0	0	0	0	0	0	0	0	0	0	0	0	1	1	0	0	0	0	0	0	0	0	1	0	1	0	0	1	168	34	Y	N
464	464	C46	C	CPair1	F	>89	OWN	U	U	U	0	0	0	0	0	0	0	0	0	0	0	0	0	0	1	0	0	0	0	0	0	0	0	0	0	0	0	1	0	1	0	1	0	0	1	64	NA	Y	N
465	465	C47	C	CPair1	F	30	OWN	U	S	U	0	0	0	0	0	0	0	0	0	0	0	0	0	0	0	0	0	0	0	1	0	0	0	0	0	0	0	0	0	0	0	0	1	0	1	37	19	Y	Y
466	466	C48	C	CPair1	M	63	OWN	U	S	U	0	0	0	0	0	0	0	0	0	0	0	0	0	0	0	0	0	0	0	1	0	0	1	0	0	0	0	0	0	0	0	0	1	0	1	87	29	Y	Y
467	467	C49	C	CPair1	M	48	OWN	U	S	U	0	0	0	0	0	1	0	0	0	0	0	0	0	0	0	0	0	0	0	0	0	0	0	0	0	0	0	0	0	0	0	0	0	0	1	73	NA	Y	Y
468	468	C50	C	CPair1	M	43	OWN	U	S	U	0	0	0	0	0	0	0	0	0	0	0	0	0	1	0	0	0	0	0	0	0	0	0	0	0	0	0	0	0	0	0	0	0	0	1	48	20	N	Y
469	469	C51	C	CPair1	F	86	OWN	U	W	U	0	0	0	0	0	0	0	0	0	0	0	0	0	0	0	0	0	0	0	1	0	1	0	0	0	0	0	0	0	0	0	0	0	0	1	61	33	U	Y
470	470	C52	C	CPair1	F	76	OWN	U	U	U	0	0	0	1	0	0	0	0	0	0	0	0	0	0	1	0	0	1	0	1	0	0	0	0	0	0	0	0	0	0	0	0	0	0	1	60	36	Y	Y
471	471	C53	C	CPair1	F	87	OWN	U	M	U	0	0	0	0	0	0	0	0	0	0	0	0	0	0	0	0	0	0	0	1	0	0	0	1	0	0	0	0	0	1	0	1	0	0	1	316	29	Y	Y
472	472	C54	C	CPair1	F	>89	OWN	U	S	U	1	0	0	0	0	0	0	0	0	0	0	0	0	0	0	0	0	0	0	1	1	0	0	0	0	0	0	0	0	0	0	0	0	0	1	97	68	Y	Y
473	473	C55	C	CPair1	M	35	OWN	U	M	U	0	0	0	0	0	0	0	0	0	0	0	0	0	0	0	0	0	0	0	0	0	0	0	0	0	0	0	0	0	0	0	0	0	0	1	107	NA	Y	Y
474	474	C56	C	CPair1	F	70	OWN	U	S	U	0	0	0	0	0	0	0	0	0	0	0	0	0	0	1	0	0	0	0	0	0	0	0	0	0	0	0	0	0	0	0	0	0	0	1	55	27	Y	Y
475	475	C57	C	CPair1	F	53	NFA	U	S	U	0	0	0	0	0	0	0	0	0	0	0	0	0	0	0	0	0	0	0	1	0	0	0	0	0	0	0	0	0	0	0	0	0	0	1	71	29	Y	Y
476	476	F1	F	FPair3	M	75	OWN	U	M	U	0	0	0	0	0	0	0	0	0	0	0	0	0	0	0	0	0	0	0	1	0	0	0	1	0	0	0	0	0	0	0	0	0	1	1	NA	NA	Y	Y
477	477	F2	F	FPair3	M	53	NFA	I	S	U	0	0	0	0	1	0	0	0	0	0	0	0	0	0	0	0	0	0	0	0	0	0	0	1	1	0	0	0	0	0	0	0	1	0	1	NA	NA	N	Y
478	478	F3	F	FPair3	M	89	OWN	U	W	U	0	0	0	0	0	0	0	1	0	0	0	0	0	0	0	1	0	0	0	0	0	1	0	1	0	0	0	0	0	0	0	1	0	0	1	NA	NA	Y	N
479	479	F4	F	FPair3	M	27	OTH	I	U	U	0	0	0	0	0	0	0	0	0	0	0	0	0	0	0	0	0	0	0	1	0	0	0	0	0	0	0	0	0	0	0	0	0	0	1	NA	NA	N	Y
480	480	F5	F	FPair3	M	88	RH	D	S	Y	0	0	0	0	0	0	0	0	0	0	0	0	0	0	1	0	0	0	0	0	0	1	0	0	1	0	0	0	0	0	1	0	0	0	1	NA	NA	Y	N
481	481	F6	F	FPair3	F	84	OWN	I	U	N	0	0	0	0	0	0	0	0	0	0	0	0	0	0	0	1	0	0	0	0	0	0	0	1	1	0	0	0	0	0	0	0	0	1	1	NA	NA	N	Y
482	482	F7	F	FPair3	M	31	NH	D	S	Y	0	0	0	0	0	0	1	0	0	0	0	0	0	0	0	0	0	0	0	0	0	0	0	0	1	0	1	0	0	0	0	0	0	0	1	NA	NA	Y	N
483	483	F8	F	FPair3	M	71	OWN	I	M	Y	0	0	0	0	0	0	0	0	0	1	0	0	0	0	0	0	0	0	0	0	0	1	0	0	0	0	0	0	0	0	0	0	0	0	1	NA	NA	Y	Y
484	484	F9	F	FPair3	F	76	OTH	A	M	N	0	1	0	0	0	0	1	0	0	0	0	0	0	0	0	0	0	0	0	0	0	0	0	1	0	0	0	0	0	0	0	0	0	0	1	NA	NA	Y	Y
485	485	F10	F	FPair3	F	81	OWN	D	W	Y	1	0	0	0	0	0	0	0	0	0	0	0	0	0	0	0	0	0	0	0	0	1	0	1	1	0	0	0	1	1	0	1	0	0	1	NA	NA	Y	Y
486	486	F11	F	FPair3	M	59	OWN	D	U	N	0	0	0	0	0	0	0	0	0	0	0	0	0	0	0	0	0	1	0	0	0	0	0	0	0	0	0	0	0	0	0	0	0	0	1	NA	NA	Y	Y
487	487	F12	F	FPair3	M	>89	OWN	D	U	Y	0	0	0	1	0	0	0	0	0	0	0	0	0	0	0	0	0	0	0	0	0	1	0	0	0	0	0	0	0	0	0	0	0	0	1	NA	NA	Y	N
488	488	F13	F	FPair3	M	66	NH	D	M	Y	0	0	0	0	0	0	0	0	0	0	0	0	1	0	0	0	0	0	0	1	0	0	0	0	1	0	0	0	0	0	0	0	0	0	0	NA	NA	Y	N
489	489	F14	F	FPair3	M	67	NH	D	M	Y	0	0	1	0	0	0	0	0	0	0	0	0	0	0	0	0	0	0	0	0	0	1	0	0	0	1	0	1	0	0	0	0	0	0	0	NA	NA	Y	N
490	490	F15	F	FPair3	M	73	OWN	I	U	N	0	0	1	0	0	0	0	0	0	0	0	0	0	0	0	0	0	0	0	0	0	1	1	1	0	1	0	0	0	0	0	0	0	0	1	NA	NA	Y	Y
491	491	F16	F	FPair3	F	80	NH	D	W	Y	1	0	0	0	0	0	0	0	0	0	0	0	0	0	0	0	0	0	0	0	0	1	0	1	0	1	0	0	0	0	0	0	0	1	1	NA	NA	Y	Y
492	492	F17	F	FPair3	M	69	OWN	D	M	N	1	0	1	0	0	0	0	0	0	0	0	0	0	0	0	0	0	0	0	0	0	1	0	1	1	1	0	0	1	0	0	0	0	0	1	NA	NA	Y	N
493	493	F18	F	FPair3	M	78	RH	D	U	Y	0	0	0	0	0	0	1	0	1	0	0	0	0	0	0	0	0	0	0	0	0	1	0	1	1	0	0	0	0	0	0	0	0	1	1	NA	NA	Y	N
494	494	F19	F	FPair2	F	72	OWN	D	M	U	0	0	0	0	0	1	0	0	0	0	0	0	1	0	0	0	0	1	0	0	0	0	0	1	0	0	0	1	0	0	0	0	0	1	1	NA	NA	Y	Y
495	495	F20	F	FPair2	F	>89	OWN	D	W	N	0	0	0	0	0	0	0	0	0	0	0	0	0	0	1	0	0	0	0	0	0	1	0	0	0	0	0	0	0	0	1	1	0	0	1	NA	NA	Y	N
496	496	F21	F	FPair2	F	85	OWN	I	W	Y	0	0	0	0	0	0	0	0	0	0	0	1	0	0	0	0	0	1	0	0	0	0	0	1	0	0	0	0	0	0	0	0	0	0	1	NA	NA	Y	N
497	497	F22	F	FPair2	F	74	OWN	I	W	U	1	0	0	0	0	0	0	0	0	0	0	0	0	0	0	0	0	0	0	0	1	1	0	0	0	0	0	0	0	0	0	0	0	0	1	NA	NA	N	Y
498	498	F23	F	FPair2	M	61	OWN	U	S	N	0	0	0	1	0	0	1	0	0	0	0	0	0	0	0	0	0	0	0	0	0	1	0	0	0	1	0	0	0	0	0	0	0	0	1	NA	NA	Y	N
499	499	F24	F	FPair2	M	47	OWN	U	M	U	0	0	0	0	0	0	0	1	0	0	0	0	0	0	0	0	0	0	0	1	0	0	0	0	0	0	0	0	0	0	0	0	0	0	0	NA	NA	N	Y
500	500	F25	F	FPair2	M	59	OWN	I	S	N	0	0	0	0	0	0	0	1	0	0	0	0	0	0	0	0	0	0	0	1	0	1	0	1	1	0	0	0	0	0	0	0	0	0	1	NA	NA	Y	Y
501	501	F26	F	FPair2	M	73	OWN	I	M	U	0	0	0	0	0	0	0	0	0	0	0	0	0	1	0	0	0	0	0	0	0	0	0	1	0	0	0	0	0	0	0	1	0	0	0	NA	NA	N	Y
502	502	F27	F	FPair2	F	86	OWN	I	M	Y	0	0	0	0	0	0	0	1	0	0	0	0	0	0	0	0	0	0	0	1	0	1	0	0	0	0	0	0	0	1	0	0	0	1	1	NA	NA	Y	Y
503	503	F28	F	FPair2	M	47	OWN	I	W	N	0	0	0	0	0	0	1	0	0	0	0	0	0	0	0	0	0	0	0	0	0	0	0	0	0	0	0	0	0	0	0	0	1	0	1	NA	NA	N	Y
504	504	F29	F	FPair2	F	76	OWN	I	M	U	0	0	0	0	0	0	0	0	0	0	0	0	0	0	0	0	0	0	0	1	0	0	0	0	1	0	0	0	0	0	0	0	0	0	1	NA	NA	Y	Y
505	505	F30	F	FPair2	M	86	OWN	D	U	Y	0	0	0	0	0	0	0	0	1	0	0	0	0	0	1	0	0	0	0	0	0	0	0	0	0	0	0	0	0	1	0	1	0	1	1	NA	NA	Y	N
506	506	F31	F	FPair2	F	85	OWN	I	W	U	0	0	0	0	0	0	0	0	0	0	0	0	0	0	0	0	0	0	0	1	1	1	0	1	0	0	0	0	0	0	0	0	0	0	1	NA	NA	Y	N
507	507	F32	F	FPair2	F	89	OWN	I	W	Y	0	0	0	0	0	0	0	0	0	0	0	0	0	0	0	0	0	0	0	1	0	1	0	1	0	0	0	0	0	0	0	0	0	0	1	NA	NA	Y	N
508	508	F33	F	FPair2	F	29	OWN	I	S	N	0	0	0	0	0	1	0	0	0	0	0	0	0	0	0	0	0	0	0	0	0	0	0	0	0	0	0	0	1	0	0	0	0	0	1	NA	NA	Y	Y
509	509	F34	F	FPair1	M	66	OWN	I	S	Y	0	0	1	0	0	0	0	0	0	0	0	0	0	0	0	0	0	0	0	0	0	0	0	0	0	1	0	0	0	0	0	1	0	1	1	NA	NA	Y	N
510	510	F35	F	FPair1	M	84	OWN	D	M	Y	0	0	0	0	0	0	0	1	0	0	0	0	0	0	1	0	0	0	0	1	0	1	0	1	0	0	0	0	0	1	0	0	0	1	1	NA	NA	Y	N
511	511	F36	F	FPair1	M	85	OWN	A	W	Y	0	0	0	0	0	0	0	0	0	0	0	0	0	0	0	0	0	0	0	1	0	1	0	1	1	0	0	0	0	0	1	0	0	0	1	NA	NA	N	Y
512	512	F37	F	FPair1	F	88	RH	D	W	Y	0	0	0	0	0	0	0	0	0	0	1	0	0	0	0	0	0	0	0	0	0	1	0	1	0	0	0	1	0	0	0	1	0	0	1	NA	NA	Y	N
513	513	F38	F	FPair1	F	81	RH	D	W	Y	0	0	1	0	0	0	0	0	0	0	0	0	0	0	0	0	0	0	0	0	0	1	1	0	0	1	0	1	0	1	1	0	0	0	0	NA	NA	Y	N
514	514	F39	F	FPair1	M	52	OWN	I	M	N	0	1	0	0	0	0	0	0	0	0	0	0	0	0	0	0	0	0	0	0	0	0	0	0	1	0	0	0	0	0	0	0	0	0	1	NA	NA	Y	Y
515	515	F40	F	FPair1	M	25	OTH	I	S	N	0	0	0	0	0	0	0	0	0	0	0	0	0	0	0	0	0	0	0	1	0	0	0	0	0	0	0	0	0	0	0	0	0	0	1	NA	NA	N	Y
516	516	F41	F	FPair1	F	65	RH	D	S	Y	0	0	0	1	1	0	0	0	0	0	0	0	0	0	0	0	0	0	0	0	0	0	0	1	1	1	0	0	0	0	0	1	0	0	1	NA	NA	Y	Y
517	517	F42	F	FPair1	M	>89	OWN	D	W	U	0	0	0	0	0	0	0	0	0	0	0	0	0	0	1	0	0	0	0	0	0	1	0	0	1	0	0	0	1	0	0	1	0	0	1	NA	NA	Y	N
518	518	F43	F	FPair1	F	82	OWN	D	W	Y	0	0	0	0	0	0	0	0	0	0	0	0	0	0	0	0	0	0	0	1	0	1	0	1	1	1	0	0	0	1	1	0	0	1	1	NA	NA	Y	N
519	519	F44	F	FPair1	F	86	OWN	D	W	N	0	0	0	0	0	0	0	0	0	0	0	0	0	0	0	0	0	1	0	0	0	0	0	0	0	0	0	0	0	0	0	1	0	0	1	NA	NA	N	Y
520	520	F45	F	FPair1	F	>89	RH	A	W	Y	0	0	0	0	0	0	0	0	0	0	0	0	1	0	0	0	0	0	0	0	1	0	0	0	1	0	0	0	0	0	0	0	1	0	1	NA	NA	Y	N
521	521	F46	F	FPair1	F	50	OTH	D	M	Y	0	0	0	0	0	1	1	0	0	0	0	0	0	0	0	0	0	0	0	0	0	0	0	0	0	0	0	0	0	0	0	0	0	0	1	NA	NA	Y	Y
522	522	F47	F	FPair1	M	86	OWN	D	M	Y	0	0	0	0	0	0	0	0	0	0	0	0	0	0	0	0	0	0	1	0	0	1	0	1	0	0	0	0	0	0	0	1	0	0	1	NA	NA	Y	N
523	523	F48	F	FPair1	F	89	OWN	D	U	N	0	0	0	0	0	0	0	0	0	0	0	0	0	0	0	0	0	0	0	1	1	1	0	0	0	0	0	0	0	0	0	0	0	0	0	NA	NA	Y	N
524	524	F49	F	FPair1	M	25	OTH	I	S	N	0	0	0	0	0	0	1	1	0	0	0	0	0	0	0	0	0	0	0	1	0	0	0	0	0	0	0	0	0	0	0	0	1	0	1	NA	NA	N	Y
525	525	F50	F	FPair1	M	54	OTH	I	S	U	0	0	0	0	0	0	0	0	0	1	0	0	0	0	0	0	0	0	0	0	0	0	0	0	0	0	0	0	0	0	0	0	0	0	1	NA	NA	N	Y
526	526	F51	F	FPair1	M	56	RH	D	S	Y	0	0	0	0	0	0	1	0	0	0	0	0	0	0	0	0	0	0	0	0	0	1	0	1	0	0	0	0	0	0	0	0	1	0	1	NA	NA	Y	N
527	527	F52	F	FPair1	M	87	RH	I	M	Y	0	0	0	0	0	0	0	0	0	0	0	0	0	0	0	0	0	1	0	0	0	0	0	1	0	0	0	0	0	1	0	0	0	1	1	NA	NA	Y	N
528	528	F53	F	FPair1	F	78	OWN	D	M	Y	0	0	0	0	0	0	0	0	0	0	0	0	0	0	1	0	0	0	0	0	0	1	0	1	1	0	1	0	0	0	0	0	0	0	1	NA	NA	Y	Y
529	529	F54	F	FPair1	M	31	OWN	I	S	N	0	0	0	1	0	0	0	0	0	0	0	0	0	0	0	0	0	0	0	0	0	0	0	0	0	0	0	0	0	0	0	0	0	0	0	NA	NA	Y	Y
530	530	F55	F	FPair1	M	64	OWN	I	M	N	0	0	1	0	0	0	0	0	0	0	0	0	0	0	0	0	0	0	0	0	0	0	0	0	0	1	0	0	0	0	0	0	0	0	0	NA	NA	N	Y
531	531	F56	F	FPair4	F	82	OWN	D	M	Y	0	0	0	0	0	0	0	0	1	0	0	0	0	0	0	0	0	0	0	0	0	0	0	0	0	0	0	1	0	0	0	0	0	0	0	NA	NA	Y	N
532	532	F57	F	FPair4	M	88	RH	D	S	Y	0	0	0	0	0	0	0	0	0	0	0	0	0	1	0	0	0	0	0	0	0	1	0	1	0	1	0	0	0	1	0	0	0	0	1	NA	NA	Y	N
533	533	F58	F	FPair4	M	74	OWN	I	M	Y	0	0	0	0	0	0	0	0	0	0	0	0	0	0	0	0	0	0	0	1	0	0	0	0	1	0	0	0	0	0	1	0	0	0	1	NA	NA	N	Y
534	534	F59	F	FPair4	M	>89	OWN	A	S	Y	0	0	0	0	0	0	1	0	0	0	0	0	0	0	0	0	0	0	0	0	0	1	0	1	0	0	0	0	0	0	0	0	0	0	1	NA	NA	Y	N
535	535	F60	F	FPair4	M	77	OWN	D	S	Y	0	0	1	0	0	0	0	0	0	0	0	0	0	0	0	0	0	0	0	0	0	0	0	1	1	1	0	0	0	1	0	0	0	0	0	NA	NA	Y	N
536	536	F61	F	FPair4	M	75	OWN	I	M	U	0	1	0	0	0	0	0	0	0	0	0	0	0	0	0	0	0	0	0	0	0	1	1	1	0	0	0	0	0	0	0	0	0	1	0	NA	NA	Y	Y
537	537	F62	F	FPair4	M	69	OWN	I	U	N	0	0	1	0	0	0	0	0	0	0	0	0	0	0	0	0	0	0	0	0	1	1	0	1	1	1	0	0	0	0	0	0	0	0	1	NA	NA	Y	N
538	538	F63	F	FPair4	F	78	OWN	I	S	N	0	0	1	0	0	0	0	0	0	0	0	0	0	0	0	0	0	0	0	0	0	0	0	0	0	1	0	0	0	1	0	1	0	0	0	NA	NA	N	Y
539	539	F64	F	FPair4	M	82	OWN	I	M	Y	0	0	0	0	0	0	0	0	0	0	0	0	0	1	0	0	0	0	0	0	0	1	0	1	1	0	0	0	0	0	0	0	0	0	1	NA	NA	Y	Y
540	540	F65	F	FPair4	F	>89	NH	D	W	Y	0	0	0	1	0	0	0	0	1	0	0	0	0	0	0	0	0	0	0	0	0	1	0	1	0	1	0	0	0	0	1	1	0	1	1	NA	NA	Y	N
541	541	F66	F	FPair4	F	79	OWN	I	W	Y	0	0	0	0	0	0	0	0	0	0	0	0	0	0	0	0	0	0	0	1	0	0	0	1	0	0	0	0	0	0	0	0	0	0	1	NA	NA	Y	Y
542	542	F67	F	FPair4	M	54	OWN	I	S	N	0	0	0	0	0	0	0	0	0	0	1	0	0	0	0	0	0	0	0	0	0	1	0	1	0	0	0	0	0	0	0	0	0	0	0	NA	NA	N	Y
543	543	F68	F	FPair4	M	25	OWN	I	S	N	0	0	0	0	1	0	0	0	0	0	0	0	0	0	0	0	0	0	0	0	0	0	0	0	0	0	0	0	0	0	0	0	0	0	1	NA	NA	N	Y
544	544	F69	F	FPair4	F	59	OWN	I	M	U	0	0	0	0	0	0	1	0	0	0	0	0	0	0	0	0	0	0	0	0	0	0	0	1	1	0	0	0	0	0	0	1	0	0	1	NA	NA	Y	Y
545	545	F70	F	FPair4	M	55	OWN	I	M	N	1	0	0	0	0	0	0	0	0	0	0	0	0	0	0	0	0	0	0	0	0	1	0	1	1	0	0	0	0	1	1	0	1	0	1	NA	NA	N	Y
546	546	F71	F	FPair4	M	88	RH	D	M	Y	1	0	0	0	0	0	0	0	0	0	0	0	0	0	0	0	0	0	0	0	0	1	0	1	0	0	0	0	0	1	0	1	0	0	1	NA	NA	Y	N
[truncated: 26 more columns]
